# Supplementary material for: Structural basis for regulated assembly of the mitochondrial fission GTPase Drp1
Source: Nat Commun. 2024 Feb 13;15:1328. doi: 10.1038/s41467-024-45524-4 (PMC10864337; doi:10.1038/s41467-024-45524-4)
Supplement: Supplementary file 9 — Source Data [file 41467_2024_45524_MOESM9_ESM.xlsx]

## Sheet: GTPase Assay
Measured GTPase rates (kobs in 1/min)
Comparison of WT & R456E +/- lipid nanotubes (NTs)					Comparison of WT & Y493A +/- lipid nanotubes (NTs)
WT Alone	WT +NTs	R456E Alone	R456E +NTs		WT Alone	WT +NTs	Y493A Alone	Y493A +NTs
2.34482	23.3071	1.05218	17.4857		1.8885	23.3071	2.05697	1.43439
2.32728	48.5264	1.10778	18.1286		2.08922	48.5264	2.159	1.36495
2.48712	45.5678	1.07539	20.3321		2.16542	45.5678	2.03935	1.67073
2.10366	47.954	0.634584	14.931		2.69299	47.954	2.4682	1.40611
1.98052	29.0567	0.690136	25.2172		2.74749	29.0567	2.54008	1.16003
1.75121	34.3067	0.72379	21.1241		2.62005	34.3067	2.55385	0.711848
2.32159	35.9467	0.815598	11.7889		2.14455	35.9467	1.86856	2.20669
2.26698	28.9189	0.934797	11.8522		2.13295	28.9189	1.93435	1.2142
2.1873	30.4022	0.941976	19.4356		2.21521	30.4022	2.78199	0.611148
2.3445	26.6989	1.06376	13.0078		2.79618	26.6989	2.27007	0.870132
2.1877		1.03302	16.4311		2.58852		2.24201	0.914032
2.33027		0.396552	11.5778		2.40454		2.13122

## Sheet: SECMALs
SEC-MALS of R456E protein (elution volume vs. dRI)						SEC-MALS of WT protein (elution volume vs. dRI)						SEC-MALS of Y493A protein (elution volume vs. dRI)
volume (mL)	Drp1 iso1 R456E KR 5uM (dRI)		volume (mL)	Drp1 iso1 R456E KR 5uM (Molar mass)		volume (mL)	Drp1 iso1 WT KR 5uM (dRI)		volume (mL)	Drp1 iso1 WT KR 5uM (Molar mass)		volume (mL)	Drp1 iso1 Y493A KR 5uM (dRI)		volume (mL)	Drp1 iso1 Y493A KR 5uM (Molar mass)
0.848337	0.0253813		13.2993	409143		0.848337	0.0804747		13.3333	480055		0.848337	0.00422597		15.2536	144303
0.853073	0.0256702		13.3043	408695		0.853073	0.0813157		13.3383	480406		0.853073	0.00428718		15.2587	143882
0.85781	0.0259294		13.3094	408256		0.85781	0.0820601		13.3434	479612		0.85781	0.00434291		15.2637	143473
0.862547	0.0261604		13.3144	407824		0.862547	0.0827113		13.3484	478826		0.862547	0.00439366		15.2688	143074
0.867284	0.0263646		13.3195	407401		0.867284	0.0832726		13.3535	478048		0.867284	0.00443999		15.2738	142686
0.872021	0.0265439		13.3245	406985		0.872021	0.0837481		13.3585	477278		0.872021	0.0044825		15.2789	142307
0.876758	0.0266997		13.3296	406576		0.876758	0.0841418		13.3636	476515		0.876758	0.00452179		15.2839	141940
0.881495	0.0268341		13.3346	406175		0.881495	0.0844582		13.3686	475760		0.881495	0.00455851		15.289	141582
0.886232	0.0269486		13.3397	405780		0.886232	0.0847016		13.3737	475012		0.886232	0.0045933		15.294	141234
0.890969	0.0270452		13.3447	405392		0.890969	0.0848766		13.3787	474273		0.890969	0.0046268		15.2991	140896
0.895705	0.0271255		13.3498	405011		0.895705	0.0849878		13.3838	473540		0.895705	0.00465964		15.3041	140567
0.900442	0.0271912		13.3548	404636		0.900442	0.0850395		13.3888	472815		0.900442	0.00469243		15.3092	140249
0.905179	0.0272441		13.3599	404268		0.905179	0.0850363		13.3939	472099		0.905179	0.00472574		15.3142	139939
0.909916	0.0272856		13.3649	403906		0.909916	0.0849823		13.3989	471390		0.909916	0.00476012		15.3193	139639
0.914653	0.0273173		13.37	403550		0.914653	0.0848818		13.404	470688		0.914653	0.00479606		15.3243	139348
0.91939	0.0273404		13.375	403200		0.91939	0.0847386		13.409	469994		0.91939	0.004834		15.3294	139066
0.924127	0.0273563		13.3801	402856		0.924127	0.0845568		13.4141	469307		0.924127	0.00487434		15.3344	138792
0.928864	0.027366		13.3851	402518		0.928864	0.0843397		13.4191	468627		0.928864	0.0049174		15.3395	138527
0.9336	0.0273707		13.3902	402185		0.9336	0.084091		13.4242	467954		0.9336	0.00496343		15.3445	138271
0.938337	0.0273711		13.3952	401858		0.938337	0.0838137		13.4292	467289		0.938337	0.00501264		15.3496	138024
0.943074	0.0273682		13.4003	401537		0.943074	0.083511		13.4343	466631		0.943074	0.00506514		15.3546	137785
0.947811	0.0273625		13.4053	401221		0.947811	0.0831856		13.4393	465980		0.947811	0.005121		15.3597	137553
0.952548	0.0273546		13.4104	400909		0.952548	0.0828402		13.4444	465336		0.952548	0.00518021		15.3647	137330
0.957285	0.0273451		13.4154	400603		0.957285	0.0824772		13.4494	464699		0.957285	0.0052427		15.3698	137115
0.962022	0.0273343		13.4205	400302		0.962022	0.0820989		13.4545	464068		0.962022	0.00530834		15.3748	136908
0.966759	0.0273225		13.4255	400006		0.966759	0.0817073		13.4595	463445		0.966759	0.00537693		15.3799	136708
0.971495	0.0273099		13.4306	399715		0.971495	0.0813043		13.4646	462828		0.971495	0.00544823		15.3849	136516
0.976232	0.0272966		13.4356	399428		0.976232	0.0808917		13.4696	462217		0.976232	0.00552197		15.39	136331
0.980969	0.0272827		13.4407	399146		0.980969	0.080471		13.4747	461613		0.980969	0.0055978		15.395	136153
0.985706	0.0272683		13.4457	398869		0.985706	0.0800438		13.4797	461015		0.985706	0.00567536		15.4001	135983
0.990443	0.0272533		13.4508	398596		0.990443	0.0796113		13.4848	460424		0.990443	0.00575427		15.4051	135819
0.99518	0.0272378		13.4558	398328		0.99518	0.0791747		13.4898	459839		0.99518	0.00583412		15.4102	135662
0.999917	0.0272215		13.4609	398064		0.999917	0.0787352		13.4949	459260		0.999917	0.00591448		15.4153	135511
1.00465	0.0272045		13.4659	397805		1.00465	0.0782936		13.4999	458686		1.00465	0.00599492		15.4203	135367
1.00939	0.0271865		13.471	397550		1.00939	0.077851		13.505	458119		1.00939	0.006075		15.4254	135230
1.01413	0.0271676		13.476	397298		1.01413	0.077408		13.51	457557		1.01413	0.0061543		15.4304	135099
1.01886	0.0271476		13.4811	397051		1.01886	0.0769654		13.5151	457001		1.01886	0.00623239		15.4355	134973
1.0236	0.0271264		13.4861	396808		1.0236	0.0765239		13.5201	456451		1.0236	0.00630887		15.4405	134854
1.02834	0.0271038		13.4912	396569		1.02834	0.0760841		13.5252	455906		1.02834	0.00638335		15.4456	134740
1.03307	0.0270798		13.4962	396334		1.03307	0.0756464		13.5302	455368		1.03307	0.00645547		15.4506	134633
1.03781	0.0270543		13.5013	396103		1.03781	0.0752114		13.5353	454834		1.03781	0.00652489		15.4557	134530
1.04255	0.0270273		13.5063	395876		1.04255	0.0747794		13.5403	454305		1.04255	0.00659129		15.4607	134433
1.04729	0.0269987		13.5114	395652		1.04729	0.0743508		13.5454	453782		1.04729	0.0066544		15.4658	134341
1.05202	0.0269684		13.5164	395431		1.05202	0.073926		13.5504	453264		1.05202	0.00671397		15.4708	134255
1.05676	0.0269365		13.5215	395215		1.05676	0.0735053		13.5555	452751		1.05676	0.00676978		15.4759	134173
1.0615	0.0269029		13.5265	395002		1.0615	0.0730889		13.5605	452243		1.0615	0.00682164		15.4809	134096
1.06623	0.0268677		13.5316	394792		1.06623	0.0726771		13.5656	451739		1.06623	0.00686941		15.486	134024
1.07097	0.0268309		13.5366	394585		1.07097	0.0722701		13.5706	451241		1.07097	0.00691296		15.491	133957
1.07571	0.0267925		13.5417	394382		1.07571	0.071868		13.5757	450747		1.07571	0.0069522		15.4961	133894
1.08044	0.0267525		13.5467	394182		1.08044	0.0714711		13.5807	450259		1.08044	0.00698707		15.5011	133836
1.08518	0.0267111		13.5518	393984		1.08518	0.0710794		13.5858	449774		1.08518	0.00701754		15.5062	133782
1.08992	0.0266683		13.5569	393790		1.08992	0.070693		13.5908	449294		1.08992	0.00704358		15.5112	133732
1.09465	0.0266241		13.5619	393599		1.09465	0.0703121		13.5959	448818		1.09465	0.00706523		15.5163	133686
1.09939	0.0265786		13.567	393410		1.09939	0.0699368		13.6009	448346		1.09939	0.00708251		15.5213	133644
1.10413	0.0265318		13.572	393225		1.10413	0.069567		13.606	447879		1.10413	0.00709548		15.5264	133606
1.10887	0.026484		13.5771	393042		1.10886	0.0692028		13.611	447415		1.10887	0.0071042		15.5314	133571
1.1136	0.026435		13.5821	392862		1.1136	0.0688443		13.6161	446956		1.1136	0.00710877		15.5365	133541
1.11834	0.0263849		13.5872	392685		1.11834	0.0684913		13.6211	446500		1.11834	0.00710929		15.5415	133513
1.12308	0.0263338		13.5922	392509		1.12308	0.068144		13.6262	446048		1.12308	0.00710585		15.5466	133489
1.12781	0.0262817		13.5973	392336		1.12781	0.0678021		13.6312	445600		1.12781	0.00709859		15.5516	133469
1.13255	0.0262287		13.6023	392165		1.13255	0.0674658		13.6363	445155		1.13255	0.00708762		15.5567	133452
1.13729	0.0261747		13.6074	391996		1.13729	0.0671349		13.6413	444714		1.13729	0.00707306		15.5617	133438
1.14202	0.0261198		13.6124	391830		1.14202	0.0668092		13.6464	444276		1.14202	0.00705506		15.5668	133428
1.14676	0.0260639		13.6175	391665		1.14676	0.0664888		13.6514	443841		1.14676	0.00703375		15.5718	133420
1.1515	0.0260071		13.6225	391501		1.1515	0.0661735		13.6565	443409		1.1515	0.00700925		15.5769	133415
1.15623	0.0259492		13.6276	391339		1.15623	0.0658631		13.6615	442981		1.15623	0.00698171		15.5819	133413
1.16097	0.0258904		13.6326	391179		1.16097	0.0655575		13.6666	442555		1.16097	0.00695125		15.587	133414
1.16571	0.0258304		13.6377	391021		1.16571	0.0652566		13.6716	442132		1.16571	0.00691801		15.592	133417
1.17044	0.0257693		13.6427	390863		1.17044	0.0649601		13.6767	441713		1.17044	0.00688211		15.5971	133422
1.17518	0.0257069		13.6478	390708		1.17518	0.0646679		13.6817	441296		1.17518	0.00684367		15.6021	133430
1.17992	0.0256433		13.6528	390553		1.17992	0.0643797		13.6868	440881		1.17992	0.00680281		15.6072	133440
1.18466	0.0255782		13.6579	390400		1.18466	0.0640955		13.6918	440469		1.18466	0.00675964		15.6122	133453
1.18939	0.0255116		13.6629	390247		1.18939	0.063815		13.6969	440060		1.18939	0.00671428		15.6173	133467
1.19413	0.0254434		13.668	390096		1.19413	0.0635379		13.7019	439653		1.19413	0.00666682		15.6223	133484
1.19887	0.0253736		13.673	389945		1.19887	0.0632641		13.707	439248		1.19887	0.00661738		15.6274	133502
1.2036	0.0253018		13.6781	389795		1.2036	0.0629933		13.712	438845		1.2036	0.00656603		15.6324	133523
1.20834	0.0252282		13.6831	389645		1.20834	0.0627254		13.7171	438444		1.20834	0.00651288		15.6375	133546
1.21308	0.0251524		13.6882	389496		1.21308	0.06246		13.7221	438045		1.21308	0.006458		15.6425	133570
1.21781	0.0250745		13.6932	389347		1.21781	0.062197		13.7272	437649		1.21781	0.00640147		15.6476	133596
1.22255	0.0249942		13.6983	389198		1.22255	0.0619362		13.7322	437254		1.22255	0.00634337		15.6526	133624
1.22729	0.0249116		13.7033	389050		1.22729	0.0616773		13.7373	436861		1.22729	0.00628377		15.6577	133653
1.23202	0.0248263		13.7084	388902		1.23202	0.06142		13.7423	436470		1.23202	0.00622273		15.6627	133683
1.23676	0.0247385		13.7134	388754		1.23676	0.0611644		13.7474	436080		1.23676	0.00616031		15.6678	133715
1.2415	0.0246478		13.7185	388605		1.2415	0.06091		13.7524	435692		1.2415	0.00609657		15.6728	133748
1.24623	0.0245543		13.7235	388458		1.24623	0.0606567		13.7575	435306		1.24623	0.00603156		15.6779	133782
1.25097	0.0244578		13.7286	388311		1.25097	0.0604043		13.7626	434921		1.25097	0.00596533		15.6829	133817
1.25571	0.0243583		13.7336	388163		1.25571	0.0601526		13.7676	434538		1.25571	0.00589793		15.688	133853
1.26045	0.0242556		13.7387	388016		1.26045	0.0599015		13.7727	434156		1.26045	0.0058294		15.693	133891
1.26518	0.0241498		13.7437	387868		1.26518	0.0596508		13.7777	433775		1.26518	0.00575979		15.6981	133929
1.26992	0.0240406		13.7488	387720		1.26992	0.0594003		13.7828	433395		1.26992	0.00568912		15.7031	133968
1.27466	0.0239282		13.7538	387571		1.27466	0.0591499		13.7878	433016		1.27466	0.00561743		15.7082	134008
1.27939	0.0238124		13.7589	387423		1.27939	0.0588994		13.7929	432639		1.27939	0.00554477		15.7132	134050
1.28413	0.0236932		13.7639	387274		1.28413	0.0586488		13.7979	432262		1.28413	0.00547115		15.7183	134092
1.28887	0.0235707		13.769	387125		1.28887	0.0583979		13.803	431886		1.28887	0.00539662		15.7233	134134
1.2936	0.0234447		13.774	386976		1.2936	0.0581466		13.808	431511		1.2936	0.00532121		15.7284	134177
1.29834	0.0233153		13.7791	386827		1.29834	0.0578948		13.8131	431138		1.29834	0.00524495		15.7334	134221
1.30308	0.0231824		13.7841	386677		1.30308	0.0576424		13.8181	430765		1.30308	0.00516786		15.7385	134265
1.30781	0.0230462		13.7892	386527		1.30781	0.0573894		13.8232	430393		1.30781	0.00508998		15.7435	134310
1.31255	0.0229067		13.7942	386376		1.31255	0.0571357		13.8282	430022		1.31255	0.00501133		15.7486	134355
1.31729	0.0227638		13.7993	386227		1.31729	0.0568812		13.8333	429652		1.31729	0.00493196		15.7536	134400
1.32202	0.0226177		13.8043	386077		1.32202	0.0566259		13.8383	429282		1.32202	0.00485188		15.7587	134446
1.32676	0.0224683		13.8094	385927		1.32676	0.0563698		13.8434	428913		1.32676	0.00477114		15.7637	134492
1.3315	0.0223158		13.8144	385777		1.3315	0.0561129		13.8484	428544		1.3315	0.00468975		15.7688	134539
1.33624	0.0221602		13.8195	385626		1.33624	0.0558551		13.8535	428176		1.33624	0.00460775		15.7738	134585
1.34097	0.0220017		13.8245	385475		1.34097	0.0555964		13.8585	427809		1.34097	0.00452518		15.7789	134632
1.34571	0.0218402		13.8296	385325		1.34571	0.0553368		13.8636	427442		1.34571	0.00444206		15.7839	134680
1.35045	0.0216759		13.8346	385174		1.35045	0.0550764		13.8686	427075		1.35045	0.00435842		15.789	134727
1.35518	0.0215088		13.8397	385023		1.35518	0.0548151		13.8737	426709		1.35518	0.0042743		15.794	134775
1.35992	0.0213392		13.8447	384872		1.35992	0.054553		13.8787	426343		1.35992	0.00418974		15.7991	134823
1.36466	0.0211669		13.8498	384721		1.36466	0.0542901		13.8838	425978		1.36466	0.00410475		15.8041	134871
1.36939	0.0209923		13.8548	384569		1.36939	0.0540265		13.8888	425613		1.36939	0.00401937		15.8092	134919
1.37413	0.0208154		13.8599	384418		1.37413	0.0537622		13.8939	425248		1.37413	0.00393364		15.8142	134967
1.37887	0.0206362		13.8649	384267		1.37887	0.0534972		13.8989	424884		1.37887	0.00384759		15.8193	135015
1.3836	0.020455		13.87	384116		1.3836	0.0532316		13.904	424520		1.3836	0.00376125		15.8243	135063
1.38834	0.0202717		13.875	383966		1.38834	0.0529654		13.909	424156		1.38834	0.00367464		15.8294	135111
1.39308	0.0200866		13.8801	383816		1.39308	0.0526988		13.9141	423793		1.39308	0.00358781		15.8344	135159
1.39781	0.0198997		13.8851	383666		1.39781	0.0524317		13.9191	423430		1.39781	0.00350078		15.8395	135207
1.40255	0.0197112		13.8902	383516		1.40255	0.0521643		13.9242	423067		1.40255	0.00341359		15.8445	135255
1.40729	0.0195212		13.8952	383366		1.40729	0.0518967		13.9292	422704		1.40729	0.00332627		15.8496	135303
1.41203	0.0193297		13.9003	383216		1.41203	0.0516288		13.9343	422341		1.41203	0.00323884		15.8546	135350
1.41676	0.0191369		13.9053	383067		1.41676	0.0513608		13.9393	421978		1.41676	0.00315135		15.8597	135398
1.4215	0.0189429		13.9104	382917		1.4215	0.0510927		13.9444	421615		1.4215	0.00306382		15.8647	135446
1.42624	0.0187478		13.9154	382767		1.42624	0.0508247		13.9494	421252		1.42624	0.00297628		15.8698	135494
1.43097	0.0185518		13.9205	382618		1.43097	0.0505568		13.9545	420890		1.43097	0.00288876		15.8748	135541
1.43571	0.0183548		13.9255	382468		1.43571	0.050289		13.9595	420527		1.43571	0.0028013		15.8799	135589
1.44045	0.018157		13.9306	382318		1.44045	0.0500215		13.9646	420165		1.44045	0.00271392		15.8849	135636
1.44518	0.0179586		13.9356	382169		1.44518	0.0497543		13.9696	419802		1.44518	0.00262666		15.89	135683
1.44992	0.0177596		13.9407	382019		1.44992	0.0494876		13.9747	419440		1.44992	0.00253954		15.895	135729
1.45466	0.0175601		13.9457	381870		1.45466	0.0492213		13.9797	419078		1.45466	0.00245259		15.9001	135776
1.45939	0.0173602		13.9508	381721		1.45939	0.0489556		13.9848	418716		1.45939	0.00236585		15.9051	135822
1.46413	0.01716		13.9558	381572		1.46413	0.0486906		13.9898	418355		1.46413	0.00227934		15.9102	135867
1.46887	0.0169596		13.9609	381423		1.46887	0.0484262		13.9949	417992		1.46887	0.00219309		15.9152	135913
1.4736	0.0167591		13.9659	381274		1.4736	0.0481626		13.9999	417630		1.4736	0.00210714		15.9203	135958
1.47834	0.0165586		13.971	381125		1.47834	0.0478999		14.005	417268		1.47834	0.00202151		15.9253	136003
1.48308	0.0163582		13.976	380976		1.48308	0.0476381		14.01	416905		1.48308	0.00193625		15.9304	136048
1.48782	0.016158		13.9811	380826		1.48782	0.0473773		14.0151	416543		1.48782	0.00185137		15.9354	136092
1.49255	0.015958		13.9861	380677		1.49255	0.0471176		14.0201	416181		1.49255	0.00176692		15.9405	136136
1.49729	0.0157583		13.9912	380527		1.49729	0.046859		14.0252	415818		1.49729	0.00168294		15.9455	136180
1.50203	0.0155592		13.9962	380377		1.50203	0.0466017		14.0302	415455		1.50203	0.00159947		15.9506	136223
1.50676	0.0153606		14.0013	380226		1.50676	0.0463456		14.0353	415092		1.50676	0.00151655		15.9556	136266
1.5115	0.0151626		14.0063	380075		1.5115	0.0460909		14.0403	414729		1.5115	0.00143423		15.9607	136308
1.51624	0.0149654		14.0114	379924		1.51624	0.0458377		14.0454	414366		1.51624	0.00135257		15.9657	136350
1.52097	0.014769		14.0164	379772		1.52097	0.045586		14.0504	414003		1.52097	0.00127161		15.9708	136392
1.52571	0.0145737		14.0215	379620		1.52571	0.0453358		14.0555	413640		1.52571	0.00119142		15.9758	136433
1.53045	0.0143793		14.0265	379468		1.53045	0.0450874		14.0605	413276		1.53045	0.00111207		15.9809	136473
1.53518	0.0141862		14.0316	379316		1.53518	0.0448407		14.0656	412912		1.53518	0.00103361		15.9859	136513
1.53992	0.0139944		14.0366	379163		1.53992	0.0445958		14.0706	412549		1.53992	0.000956122		15.991	136553
1.54466	0.013804		14.0417	379010		1.54466	0.0443529		14.0757	412185		1.54466	0.000879678		15.996	136592
1.54939	0.0136152		14.0467	378856		1.54939	0.044112		14.0807	411821		1.54939	0.000804352		16.0011	136630
1.55413	0.013428		14.0518	378702		1.55413	0.0438732		14.0858	411457		1.55413	0.00073022		16.0061	136668
1.55887	0.0132425		14.0568	378547		1.55887	0.0436366		14.0908	411091		1.55887	0.000657357		16.0112	136705
1.56361	0.013059		14.0619	378391		1.56361	0.0434023		14.0959	410726		1.56361	0.000585837		16.0162	136742
1.56834	0.0128774		14.0669	378234		1.56834	0.0431703		14.1009	410360		1.56834	0.000515731		16.0213	136779
1.57308	0.012698		14.072	378077		1.57308	0.0429408		14.106	409994		1.57308	0.000447104		16.0263	136815
1.57782	0.0125207		14.077	377919		1.57782	0.0427138		14.111	409628		1.57782	0.000380017		16.0314	136850
1.58255	0.0123457		14.0821	377760		1.58255	0.0424895		14.1161	409261		1.58255	0.00031452		16.0364	136885
1.58729	0.0121731		14.0871	377600		1.58729	0.0422679		14.1211	408895		1.58729	0.000250655		16.0415	136920
1.59203	0.0120029		14.0922	377440		1.59203	0.0420491		14.1262	408528		1.59203	0.000188452		16.0465	136953
1.59676	0.0118351		14.0972	377278		1.59676	0.0418331		14.1312	408161		1.59676	0.000127928		16.0516	136987
1.6015	0.0116699		14.1023	377116		1.6015	0.0416202		14.1363	407794		1.6015	6.91E-05		16.0566	137020
1.60624	0.0115071		14.1073	376954		1.60624	0.0414102		14.1413	407426		1.60624	1.19E-05		16.0617	137052
1.61097	0.0113469		14.1124	376791		1.61097	0.0412035		14.1464	407058		1.61097	-4.36e-05		16.0667	137084
1.61571	0.0111891		14.1174	376627		1.61571	0.0409999		14.1514	406690		1.61571	-9.75e-05		16.0718	137115
1.62045	0.0110338		14.1225	376462		1.62045	0.0407996		14.1565	406322		1.62045	-0.000149912		16.0768	137146
1.62518	0.0108809		14.1275	376296		1.62518	0.0406028		14.1615	405953		1.62518	-0.000200821		16.0819	137177
1.62992	0.0107304		14.1326	376129		1.62992	0.0404094		14.1666	405584		1.62992	-0.000250344		16.0869	137207
1.63466	0.0105821		14.1376	375961		1.63466	0.0402196		14.1716	405214		1.63466	-0.00029858		16.092	137237
1.6394	0.0104359		14.1427	375792		1.6394	0.0400335		14.1767	404845		1.6394	-0.000345642		16.0971	137266
1.64413	0.0102919		14.1477	375622		1.64413	0.0398512		14.1817	404474		1.64413	-0.00039165		16.1021	137295
1.64887	0.0101498		14.1528	375451		1.64887	0.0396729		14.1868	404104		1.64887	-0.000436732		16.1072	137324
1.65361	0.0100096		14.1578	375279		1.65361	0.0394986		14.1918	403734		1.65361	-0.000481021		16.1122	137352
1.65834	0.00987111		14.1629	375106		1.65834	0.0393286		14.1969	403363		1.65834	-0.00052465		16.1173	137380
1.66308	0.00973426		14.1679	374933		1.66308	0.0391629		14.2019	402992		1.66308	-0.000567753		16.1223	137407
1.66782	0.00959894		14.173	374758		1.66782	0.0390018		14.207	402622		1.66782	-0.00061046		16.1274	137434
1.67255	0.00946506		14.178	374582		1.67255	0.0388454		14.212	402251		1.67255	-0.000652894		16.1324	137461
1.67729	0.00933252		14.1831	374406		1.67729	0.0386939		14.2171	401879		1.67729	-0.000695174		16.1375	137487
1.68203	0.00920124		14.1881	374229		1.68203	0.0385476		14.2221	401507		1.68203	-0.000737405		16.1425	137512
1.68676	0.00907117		14.1932	374051		1.68676	0.0384066		14.2272	401135		1.68676	-0.000779684		16.1476	137537
1.6915	0.00894223		14.1982	373872		1.6915	0.038271		14.2322	400763		1.6915	-0.000822094		16.1526	137562
1.69624	0.00881439		14.2033	373692		1.69624	0.0381412		14.2373	400391		1.69624	-0.000864705		16.1577	137586
1.70098	0.00868762		14.2083	373511		1.70097	0.0380172		14.2423	400019		1.70098	-0.000907576		16.1627	137610
1.70571	0.0085619		14.2134	373328		1.70571	0.0378993		14.2474	399646		1.70571	-0.000950748		16.1678	137633
1.71045	0.00843722		14.2184	373145		1.71045	0.0377875		14.2524	399273		1.71045	-0.000994253		16.1728	137656
1.71519	0.00831357		14.2235	372961		1.71519	0.0376819		14.2575	398900		1.71519	-0.00103811		16.1779	137679
1.71992	0.00819095		14.2285	372776		1.71992	0.0375827		14.2625	398526		1.71992	-0.00108232		16.1829	137701
1.72466	0.00806939		14.2336	372590		1.72466	0.0374898		14.2676	398153		1.72466	-0.00112688		16.188	137722
1.7294	0.00794887		14.2387	372403		1.7294	0.0374031		14.2726	397779		1.7294	-0.00117177		16.193	137743
1.73413	0.00782943		14.2437	372215		1.73413	0.0373228		14.2777	397405		1.73413	-0.00121698		16.1981	137764
1.73887	0.00771106		14.2488	372026		1.73887	0.0372484		14.2827	397032		1.73887	-0.00126247		16.2031	137784
1.74361	0.00759377		14.2538	371836		1.74361	0.03718		14.2878	396657		1.74361	-0.00130821		16.2082	137803
1.74834	0.00747756		14.2589	371645		1.74834	0.0371172		14.2928	396283		1.74834	-0.00135416		16.2132	137822
1.75308	0.00736241		14.2639	371454		1.75308	0.0370596		14.2979	395909		1.75308	-0.00140028		16.2183	137840
1.75782	0.00724832		14.269	371262		1.75782	0.0370069		14.3029	395534		1.75782	-0.00144653		16.2233	137858
1.76255	0.00713525		14.274	371069		1.76255	0.0369586		14.308	395159		1.76255	-0.00149287		16.2284	137875
1.76729	0.00702317		14.2791	370875		1.76729	0.0369143		14.313	394783		1.76729	-0.00153925		16.2334	137892
1.77203	0.00691203		14.2841	370680		1.77203	0.0368733		14.3181	394408		1.77203	-0.00158565		16.2385	137908
1.77677	0.00680178		14.2892	370484		1.77676	0.0368351		14.3231	394032		1.77677	-0.00163203		16.2435	137924
1.7815	0.00669234		14.2942	370287		1.7815	0.036799		14.3282	393656		1.7815	-0.00167835		16.2486	137939
1.78624	0.00658366		14.2993	370090		1.78624	0.0367643		14.3332	393279		1.78624	-0.00172459		16.2536	137954
1.79098	0.00647564		14.3043	369892		1.79098	0.0367303		14.3383	392903		1.79098	-0.00177072		16.2587	137968
1.79571	0.0063682		14.3094	369693		1.79571	0.0366964		14.3433	392526		1.79571	-0.00181673		16.2637	137982
1.80045	0.00626125		14.3144	369493		1.80045	0.0366619		14.3484	392149		1.80045	-0.00186259		16.2688	137995
1.80519	0.00615471		14.3195	369293		1.80519	0.0366259		14.3534	391772		1.80519	-0.00190829		16.2738	138007
1.80992	0.00604848		14.3245	369091		1.80992	0.036588		14.3585	391395		1.80992	-0.00195382		16.2789	138019
1.81466	0.00594247		14.3296	368890		1.81466	0.0365474		14.3635	391018		1.81466	-0.00199917		16.2839	138031
1.8194	0.00583659		14.3346	368688		1.8194	0.0365035		14.3686	390640		1.8194	-0.00204432		16.289	138041
1.82413	0.00573078		14.3397	368485		1.82413	0.0364557		14.3736	390262		1.82413	-0.00208927		16.294	138051
1.82887	0.00562495		14.3447	368281		1.82887	0.0364036		14.3787	389884		1.82887	-0.00213402		16.2991	138061
1.83361	0.00551904		14.3498	368077		1.83361	0.0363467		14.3837	389506		1.83361	-0.00217854		16.3041	138070
1.83834	0.005413		14.3548	367873		1.83834	0.0362846		14.3888	389128		1.83834	-0.00222283		16.3092	138079
1.84308	0.00530679		14.3599	367667		1.84308	0.036217		14.3938	388749		1.84308	-0.00226688		16.3142	138087
1.84782	0.00520036		14.3649	367461		1.84782	0.0361437		14.3989	388370		1.84782	-0.00231068		16.3193	138094
1.85256	0.00509371		14.37	367255		1.85256	0.0360643		14.4039	387991		1.85256	-0.00235421		16.3243	138101
1.85729	0.00498681		14.375	367048		1.85729	0.0359789		14.409	387611		1.85729	-0.00239746		16.3294	138107
1.86203	0.00487968		14.3801	366840		1.86203	0.0358873		14.414	387232		1.86203	-0.00244041		16.3344	138112
1.86677	0.00477233		14.3851	366632		1.86677	0.0357897		14.4191	386852		1.86677	-0.00248303		16.3395	138117
1.8715	0.00466477		14.3902	366423		1.8715	0.0356859		14.4241	386472		1.8715	-0.0025253		16.3445	138122
1.87624	0.00455706		14.3952	366214		1.87624	0.0355763		14.4292	386092		1.87624	-0.00256721		16.3496	138125
1.88098	0.00444923		14.4003	366004		1.88098	0.0354609		14.4342	385712		1.88098	-0.00260873		16.3546	138128
1.88571	0.00434133		14.4053	365794		1.88571	0.0353399		14.4393	385331		1.88571	-0.00264983		16.3597	138130
1.89045	0.00423343		14.4104	365584		1.89045	0.0352137		14.4443	384950		1.89045	-0.00269047		16.3647	138132
1.89519	0.0041256		14.4154	365373		1.89519	0.0350826		14.4494	384569		1.89519	-0.00273065		16.3698	138132
1.89992	0.00401789		14.4205	365162		1.89992	0.0349468		14.4545	384188		1.89992	-0.00277033		16.3748	138132
1.90466	0.00391039		14.4255	364951		1.90466	0.0348067		14.4595	383806		1.90466	-0.00280948		16.3799	138132
1.9094	0.00380317		14.4306	364739		1.9094	0.0346628		14.4646	383425		1.9094	-0.00284808		16.3849	138130
1.91413	0.00369631		14.4356	364527		1.91413	0.0345153		14.4696	383042		1.91413	-0.0028861		16.39	138128
1.91887	0.00358988		14.4407	364314		1.91887	0.0343646		14.4747	382660		1.91887	-0.00292353		16.395	138125
1.92361	0.00348397		14.4457	364101		1.92361	0.0342112		14.4797	382278		1.92361	-0.00296035		16.4001	138121
1.92835	0.00337863		14.4508	363887		1.92835	0.0340555		14.4848	381895		1.92835	-0.00299652		16.4051	138117
1.93308	0.00327394		14.4558	363673		1.93308	0.0338978		14.4898	381511		1.93308	-0.00303205		16.4102	138112
1.93782	0.00316997		14.4609	363459		1.93782	0.0337384		14.4949	381128		1.93782	-0.00306691		16.4152	138106
1.94256	0.00306677		14.4659	363244		1.94256	0.0335778		14.4999	380744		1.94256	-0.00310111		16.4203	138099
1.94729	0.0029644		14.471	363029		1.94729	0.0334163		14.505	380360		1.94729	-0.00313462		16.4253	138091
1.95203	0.00286291		14.476	362814		1.95203	0.0332542		14.51	379976		1.95203	-0.00316745		16.4304	138082
1.95677	0.00276234		14.4811	362598		1.95677	0.0330919		14.5151	379592		1.95677	-0.0031996		16.4354	138073
1.9615	0.00266273		14.4861	362382		1.9615	0.0329295		14.5201	379207		1.9615	-0.00323106		16.4405	138062
1.96624	0.00256411		14.4912	362166		1.96624	0.0327675		14.5252	378823		1.96624	-0.00326185		16.4455	138051
1.97098	0.00246651		14.4962	361949		1.97098	0.0326059		14.5302	378438		1.97098	-0.00329196		16.4506	138039
1.97571	0.00236994		14.5013	361732		1.97571	0.0324451		14.5353	378052		1.97571	-0.00332142		16.4556	138027
1.98045	0.00227444		14.5063	361515		1.98045	0.0322852		14.5403	377666		1.98045	-0.00335022		16.4607	138013
1.98519	0.00218		14.5114	361298		1.98519	0.0321265		14.5454	377281		1.98519	-0.00337838		16.4657	137999
1.98992	0.00208663		14.5164	361080		1.98992	0.031969		14.5504	376894		1.98992	-0.00340592		16.4708	137984
1.99466	0.00199433		14.5215	360862		1.99466	0.031813		14.5555	376508		1.99466	-0.00343285		16.4758	137968
1.9994	0.00190311		14.5265	360644		1.9994	0.0316586		14.5605	376121		1.9994	-0.00345919		16.4809	137951
2.00414	0.00181296		14.5316	360425		2.00414	0.0315058		14.5656	375734		2.00414	-0.00348495		16.4859	137933
2.00887	0.00172388		14.5366	360206		2.00887	0.0313547		14.5706	375347		2.00887	-0.00351016		16.491	137915
2.01361	0.00163584		14.5417	359986		2.01361	0.0312055		14.5757	374959		2.01361	-0.00353484		16.496	137896
2.01835	0.00154886		14.5467	359767		2.01835	0.0310582		14.5807	374572		2.01835	-0.003559		16.5011	137876
2.02308	0.0014629		14.5518	359547		2.02308	0.0309128		14.5858	374184		2.02308	-0.00358266		16.5061	137856
2.02782	0.00137796		14.5568	359327		2.02782	0.0307694		14.5908	373796		2.02782	-0.00360583		16.5112	137835
2.03256	0.00129403		14.5619	359107		2.03256	0.030628		14.5959	373408		2.03256	-0.00362855		16.5162	137813
2.03729	0.00121108		14.5669	358887		2.03729	0.0304887		14.6009	373019		2.03729	-0.00365082		16.5213	137790
2.04203	0.00112911		14.572	358667		2.04203	0.0303513		14.606	372630		2.04203	-0.00367266		16.5263	137767
2.04677	0.00104811		14.577	358447		2.04677	0.030216		14.611	372241		2.04677	-0.00369409		16.5314	137743
2.0515	0.000968047		14.5821	358226		2.0515	0.0300828		14.6161	371852		2.0515	-0.00371512		16.5364	137719
2.05624	0.000888923		14.5871	358006		2.05624	0.0299515		14.6211	371462		2.05624	-0.00373577		16.5415	137694
2.06098	0.000810719		14.5922	357785		2.06098	0.0298222		14.6262	371072		2.06098	-0.00375604		16.5465	137668
2.06571	0.000733425		14.5972	357564		2.06571	0.0296949		14.6312	370682		2.06571	-0.00377595		16.5516	137642
2.07045	0.000657027		14.6023	357343		2.07045	0.0295696		14.6363	370291		2.07045	-0.00379552		16.5566	137616
2.07519	0.000581514		14.6073	357122		2.07519	0.0294462		14.6413	369900		2.07519	-0.00381474		16.5617	137589
2.07993	0.000506877		14.6124	356901		2.07993	0.0293246		14.6464	369509		2.07993	-0.00383364		16.5667	137561
2.08466	0.000433105		14.6174	356680		2.08466	0.0292049		14.6514	369118		2.08466	-0.00385221		16.5718	137533
2.0894	0.000360188		14.6225	356459		2.0894	0.029087		14.6565	368726		2.0894	-0.00387048		16.5768	137505
2.09414	0.000288119		14.6275	356238		2.09414	0.0289709		14.6615	368335		2.09414	-0.00388844		16.5819	137476
2.09887	0.000216887		14.6326	356016		2.09887	0.0288565		14.6666	367943		2.09887	-0.00390611		16.5869	137447
2.10361	0.000146486		14.6376	355795		2.10361	0.0287437		14.6716	367551		2.10361	-0.00392349		16.592	137417
2.10835	7.69E-05		14.6427	355573		2.10835	0.0286327		14.6767	367159		2.10835	-0.0039406		16.597	137387
2.11308	8.14E-06		14.6477	355352		2.11308	0.0285232		14.6817	366766		2.11308	-0.00395743		16.6021	137357
2.11782	-5.98e-05		14.6528	355130		2.11782	0.0284153		14.6868	366373		2.11782	-0.003974		16.6071	137326
2.12256	-0.000126975		14.6578	354909		2.12256	0.0283089		14.6918	365980		2.12256	-0.00399031		16.6122	137295
2.12729	-0.000193342		14.6629	354687		2.12729	0.028204		14.6969	365587		2.12729	-0.00400637		16.6172	137264
2.13203	-0.000258924		14.6679	354465		2.13203	0.0281006		14.7019	365194		2.13203	-0.00402218		16.6223	137233
2.13677	-0.00032373		14.673	354243		2.13677	0.0279985		14.707	364800		2.13677	-0.00403777		16.6273	137201
2.1415	-0.000387768		14.678	354020		2.1415	0.0278978		14.712	364406		2.1415	-0.00405312		16.6324	137169
2.14624	-0.000451045		14.6831	353797		2.14624	0.0277984		14.7171	364013		2.14624	-0.00406825		16.6374	137136
2.15098	-0.000513569		14.6881	353574		2.15098	0.0277004		14.7221	363619		2.15098	-0.00408317		16.6425	137104
2.15572	-0.000575349		14.6932	353351		2.15572	0.0276035		14.7272	363225		2.15572	-0.00409788		16.6475	137071
2.16045	-0.000636394		14.6982	353128		2.16045	0.0275079		14.7322	362831		2.16045	-0.00411239		16.6526	137038
2.16519	-0.000696711		14.7033	352904		2.16519	0.0274134		14.7373	362437		2.16519	-0.0041267		16.6576	137004
2.16993	-0.00075631		14.7083	352680		2.16993	0.0273201		14.7423	362043		2.16993	-0.00414083		16.6627	136971
2.17466	-0.000815201		14.7134	352455		2.17466	0.0272278		14.7474	361649		2.17466	-0.00415477		16.6677	136937
2.1794	-0.00087339		14.7184	352231		2.1794	0.0271367		14.7524	361255		2.1794	-0.00416854		16.6728	136903
2.18414	-0.000930889		14.7235	352006		2.18414	0.0270465		14.7575	360862		2.18414	-0.00418215		16.6778	136868
2.18887	-0.000987705		14.7285	351780		2.18887	0.0269574		14.7625	360468		2.18887	-0.00419559		16.6829	136833
2.19361	-0.00104385		14.7336	351554		2.19361	0.0268693		14.7676	360074		2.19361	-0.00420888		16.6879	136798
2.19835	-0.00109933		14.7386	351327		2.19835	0.0267821		14.7726	359681		2.19835	-0.00422203		16.693	136763
2.20308	-0.00115415		14.7437	351100		2.20308	0.0266958		14.7777	359287		2.20308	-0.00423503		16.698	136728
2.20782	-0.00120832		14.7487	350872		2.20782	0.0266104		14.7827	358894		2.20782	-0.00424791		16.7031	136692
2.21256	-0.00126186		14.7538	350644		2.21256	0.0265258		14.7878	358501		2.21256	-0.00426066		16.7081	136655
2.21729	-0.00131477		14.7588	350415		2.21729	0.0264421		14.7928	358108		2.21729	-0.0042733		16.7132	136619
2.22203	-0.00136706		14.7639	350186		2.22203	0.0263591		14.7979	357716		2.22203	-0.00428582		16.7182	136582
2.22677	-0.00141873		14.7689	349956		2.22677	0.0262769		14.8029	357323		2.22677	-0.00429825		16.7233	136545
2.23151	-0.0014698		14.774	349725		2.23151	0.0261955		14.808	356931		2.23151	-0.00431059		16.7283	136507
2.23624	-0.00152027		14.779	349494		2.23624	0.0261148		14.813	356540		2.23624	-0.00432284		16.7334	136469
2.24098	-0.00157015		14.7841	349262		2.24098	0.0260348		14.8181	356149		2.24098	-0.00433502		16.7384	136430
2.24572	-0.00161945		14.7891	349030		2.24572	0.0259554		14.8231	355758		2.24572	-0.00434713		16.7435	136392
2.25045	-0.00166818		14.7942	348797		2.25045	0.0258767		14.8282	355368		2.25045	-0.00435918		16.7485	136352
2.25519	-0.00171634		14.7992	348563		2.25519	0.0257986		14.8332	354978		2.25519	-0.00437117		16.7536	136312
2.25993	-0.00176393		14.8043	348329		2.25993	0.0257212		14.8383	354588		2.25993	-0.00438312		16.7586	136272
2.26466	-0.00181098		14.8093	348094		2.26466	0.0256443		14.8433	354199		2.26466	-0.00439503		16.7637	136231
2.2694	-0.00185748		14.8144	347859		2.2694	0.025568		14.8484	353810		2.2694	-0.00440691		16.7687	136190
2.27414	-0.00190343		14.8194	347623		2.27414	0.0254922		14.8534	353422		2.27414	-0.00441875		16.7738	136149
2.27887	-0.00194886		14.8245	347386		2.27887	0.025417		14.8585	353034		2.27887	-0.00443058		16.7788	136106
2.28361	-0.00199376		14.8295	347149		2.28361	0.0253422		14.8635	352647		2.28361	-0.00444239		16.7839	136063
2.28835	-0.00203813		14.8346	346911		2.28835	0.025268		14.8686	352260		2.28835	-0.0044542		16.789	136020
2.29309	-0.002082		14.8396	346673		2.29308	0.0251942		14.8736	351873		2.29309	-0.00446599		16.794	135976
2.29782	-0.00212535		14.8447	346434		2.29782	0.0251209		14.8787	351488		2.29782	-0.00447778		16.7991	135931
2.30256	-0.00216821		14.8497	346195		2.30256	0.025048		14.8837	351103		2.30256	-0.00448958		16.8041	135886
2.3073	-0.00221056		14.8548	345955		2.3073	0.0249756		14.8888	350718		2.3073	-0.00450138		16.8092	135840
2.31203	-0.00225243		14.8598	345715		2.31203	0.0249035		14.8938	350335		2.31203	-0.0045132		16.8142	135794
2.31677	-0.00229381		14.8649	345474		2.31677	0.0248319		14.8989	349952		2.31677	-0.00452502		16.8193	135747
2.32151	-0.00233471		14.8699	345233		2.32151	0.0247606		14.9039	349570		2.32151	-0.00453687		16.8243	135699
2.32624	-0.00237514		14.875	344991		2.32624	0.0246896		14.909	349188		2.32624	-0.00454873		16.8294	135650
2.33098	-0.0024151		14.88	344749		2.33098	0.024619		14.914	348806		2.33098	-0.00456063		16.8344	135601
2.33572	-0.00245459		14.8851	344507		2.33572	0.0245488		14.9191	348426		2.33572	-0.00457255		16.8395	135551
2.34045	-0.00249363		14.8901	344264		2.34045	0.0244788		14.9241	348046		2.34045	-0.0045845		16.8445	135501
2.34519	-0.00253221		14.8952	344021		2.34519	0.0244092		14.9292	347667		2.34519	-0.00459648		16.8496	135450
2.34993	-0.00257033		14.9002	343778		2.34993	0.0243398		14.9342	347288		2.34993	-0.0046085		16.8546	135398
2.35466	-0.00260801		14.9053	343534		2.35466	0.0242707		14.9393	346910		2.35466	-0.00462056		16.8597	135345
2.3594	-0.00264525		14.9103	343290		2.3594	0.0242019		14.9443	346532		2.3594	-0.00463265		16.8647	135291
2.36414	-0.00268205		14.9154	343046		2.36414	0.0241333		14.9494	346156		2.36414	-0.00464479		16.8698	135237
2.36888	-0.00271841		14.9204	342802		2.36887	0.0240649		14.9544	345779		2.36888	-0.00465696		16.8748	135182
2.37361	-0.00275433		14.9255	342557		2.37361	0.0239968		14.9595	345404		2.37361	-0.00466918		16.8799	135126
2.37835	-0.00278983		14.9306	342313		2.37835	0.0239289		14.9645	345029		2.37835	-0.00468143		16.8849	135070
2.38309	-0.0028249		14.9356	342068		2.38309	0.0238612		14.9696	344654		2.38309	-0.00469372		16.89	135013
2.38782	-0.00285954		14.9407	341823		2.38782	0.0237938		14.9746	344281		2.38782	-0.00470604		16.895	134955
2.39256	-0.00289376		14.9457	341578		2.39256	0.0237265		14.9797	343908		2.39256	-0.0047184		16.9001	134896
2.3973	-0.00292756		14.9508	341333		2.3973	0.0236594		14.9847	343535		2.3973	-0.00473079		16.9051	134837
2.40203	-0.00296094		14.9558	341089		2.40203	0.0235925		14.9898	343162		2.40203	-0.00474321		16.9102	134776
2.40677	-0.00299391		14.9609	340844		2.40677	0.0235258		14.9948	342790		2.40677	-0.00475565		16.9152	134716
2.41151	-0.00302647		14.9659	340599		2.41151	0.0234592		14.9999	342419		2.41151	-0.00476811		16.9203	134654
2.41624	-0.00305861		14.971	340355		2.41624	0.0233928		15.0049	342048		2.41624	-0.0047806		16.9253	134592
2.42098	-0.00309035		14.976	340110		2.42098	0.0233266		15.01	341677		2.42098	-0.00479309		16.9304	134528
2.42572	-0.00312168		14.9811	339866		2.42572	0.0232605		15.015	341306		2.42572	-0.00480559		16.9354	134464
2.43045	-0.00315262		14.9861	339621		2.43045	0.0231946		15.0201	340936		2.43045	-0.00481811		16.9405	134400
2.43519	-0.00318315		14.9912	339377		2.43519	0.0231288		15.0251	340566		2.43519	-0.00483062		16.9455	134334
2.43993	-0.00321329		14.9962	339133		2.43993	0.0230632		15.0302	340196		2.43993	-0.00484314		16.9506	134268
2.44467	-0.00324303		15.0013	338890		2.44466	0.0229977		15.0352	339827		2.44467	-0.00485567		16.9556	134201
2.4494	-0.00327239		15.0063	338646		2.4494	0.0229324		15.0403	339458		2.4494	-0.00486818		16.9607	134133
2.45414	-0.00330136		15.0114	338403		2.45414	0.0228672		15.0453	339089		2.45414	-0.0048807		16.9657	134065
2.45888	-0.00332995		15.0164	338160		2.45888	0.0228022		15.0504	338721		2.45888	-0.00489322		16.9708	133996
2.46361	-0.00335818		15.0215	337917		2.46361	0.0227373		15.0554	338352		2.46361	-0.00490573		16.9758	133926
2.46835	-0.00338603		15.0265	337675		2.46835	0.0226726		15.0605	337984		2.46835	-0.00491824		16.9809	133856
2.47309	-0.00341352		15.0316	337433		2.47309	0.0226079		15.0655	337616		2.47309	-0.00493076		16.9859	133785
2.47782	-0.00344066		15.0366	337191		2.47782	0.0225435		15.0706	337248		2.47782	-0.00494327		16.991	133713
2.48256	-0.00346745		15.0417	336949		2.48256	0.0224791		15.0756	336880		2.48256	-0.00495578		16.996	133641
2.4873	-0.0034939		15.0467	336708		2.4873	0.0224149		15.0807	336512		2.4873	-0.00496829		17.0011	133568
2.49203	-0.00352002		15.0518	336467		2.49203	0.0223509		15.0857	336145		2.49203	-0.00498081		17.0061	133494
2.49677	-0.00354582		15.0568	336227		2.49677	0.022287		15.0908	335777		2.49677	-0.00499334		17.0112	133419
2.50151	-0.0035713		15.0619	335987		2.50151	0.0222232		15.0958	335410		2.50151	-0.00500587		17.0162	133343
2.50624	-0.00359648		15.0669	335747		2.50624	0.0221595		15.1009	335044		2.50624	-0.00501842		17.0213	133267
2.51098	-0.00362137		15.072	335507		2.51098	0.022096		15.1059	334677		2.51098	-0.00503098		17.0263	133190
2.51572	-0.00364597		15.077	335268		2.51572	0.0220326		15.111	334311		2.51572	-0.00504355		17.0314	133112
2.52046	-0.0036703		15.0821	335029		2.52046	0.0219693		15.116	333945		2.52046	-0.00505613		17.0364	133034
2.52519	-0.00369436		15.0871	334791		2.52519	0.0219062		15.1211	333580		2.52519	-0.00506873		17.0415	132955
2.52993	-0.00371817		15.0922	334552		2.52993	0.0218431		15.1261	333216		2.52993	-0.00508135		17.0465	132875
2.53467	-0.00374173		15.0972	334315		2.53467	0.0217802		15.1312	332851		2.53467	-0.00509398		17.0516	132794
2.5394	-0.00376506		15.1023	334077		2.5394	0.0217174		15.1362	332488		2.5394	-0.00510663		17.0566	132712
2.54414	-0.00378816		15.1073	333840		2.54414	0.0216547		15.1413	332125		2.54414	-0.00511929		17.0617	132630
2.54888	-0.00381104		15.1124	333603		2.54888	0.0215922		15.1464	331762		2.54888	-0.00513197		17.0667	132547
2.55361	-0.00383371		15.1174	333367		2.55361	0.0215297		15.1514	331401		2.55361	-0.00514466		17.0718	132463
2.55835	-0.00385618		15.1225	333130		2.55835	0.0214673		15.1565	331040		2.55835	-0.00515736		17.0768	132378
2.56309	-0.00387846		15.1275	332895		2.56309	0.0214051		15.1615	330679		2.56309	-0.00517007		17.0819	132292
2.56782	-0.00390054		15.1326	332659		2.56782	0.0213429		15.1666	330320		2.56782	-0.00518278		17.0869	132205
2.57256	-0.00392245		15.1376	332424		2.57256	0.0212809		15.1716	329962		2.57256	-0.00519549		17.092	132117
2.5773	-0.00394418		15.1427	332189		2.5773	0.0212189		15.1767	329604		2.5773	-0.00520821		17.097	132028
2.58203	-0.00396574		15.1477	331955		2.58203	0.0211571		15.1817	329248		2.58203	-0.00522092		17.1021	131938
2.58677	-0.00398713		15.1528	331720		2.58677	0.0210953		15.1868	328892		2.58677	-0.00523361		17.1071	131847
2.59151	-0.00400836		15.1578	331486		2.59151	0.0210337		15.1918	328538		2.59151	-0.0052463		17.1122	131755
2.59625	-0.00402942		15.1629	331253		2.59625	0.0209722		15.1969	328185		2.59625	-0.00525896		17.1172	131661
2.60098	-0.00405033		15.1679	331019		2.60098	0.0209107		15.2019	327833		2.60098	-0.0052716		17.1223	131567
2.60572	-0.00407108		15.173	330786		2.60572	0.0208494		15.207	327482		2.60572	-0.00528421		17.1273	131472
2.61046	-0.00409167		15.178	330553		2.61046	0.0207881		15.212	327133		2.61046	-0.00529679		17.1324	131375
2.61519	-0.0041121		15.1831	330321		2.61519	0.020727		15.2171	326784		2.61519	-0.00530934		17.1374	131277
2.61993	-0.00413238		15.1881	330089		2.61993	0.0206659		15.2221	326437		2.61993	-0.00532184
2.62467	-0.00415251		15.1932	329857		2.62467	0.0206049		15.2272	326090		2.62467	-0.00533429
2.6294	-0.00417247		15.1982	329625		2.6294	0.020544		15.2322	325745		2.6294	-0.0053467
2.63414	-0.00419228		15.2033	329394		2.63414	0.0204832		15.2373	325402		2.63414	-0.00535906
2.63888	-0.00421193		15.2083	329163		2.63888	0.0204225		15.2423	325059		2.63888	-0.00537136
2.64361	-0.00423143		15.2134	328932		2.64361	0.0203619		15.2474	324717		2.64361	-0.0053836
2.64835	-0.00425076		15.2184	328702		2.64835	0.0203013		15.2524	324377		2.64835	-0.00539579
2.65309	-0.00426993		15.2235	328472		2.65309	0.0202408		15.2575	324038		2.65309	-0.00540791
2.65782	-0.00428894		15.2285	328242		2.65782	0.0201804		15.2625	323700		2.65782	-0.00541996
2.66256	-0.00430778		15.2336	328013		2.66256	0.0201201		15.2676	323363		2.66256	-0.00543195
2.6673	-0.00432646		15.2386	327783		2.6673	0.0200598		15.2726	323027		2.6673	-0.00544387
2.67204	-0.00434498		15.2437	327555		2.67204	0.0199996		15.2777	322693		2.67204	-0.00545571
2.67677	-0.00436333		15.2487	327326		2.67677	0.0199395		15.2827	322359		2.67677	-0.00546749
2.68151	-0.00438152		15.2538	327098		2.68151	0.0198794		15.2878	322027		2.68151	-0.00547919
2.68625	-0.00439955		15.2588	326871		2.68625	0.0198194		15.2928	321696		2.68625	-0.00549081
2.69098	-0.0044174		15.2639	326643		2.69098	0.0197594		15.2979	321366		2.69098	-0.00550235
2.69572	-0.0044351		15.2689	326416		2.69572	0.0196995		15.3029	321037		2.69572	-0.00551381
2.70046	-0.00445263		15.274	326190		2.70046	0.0196397		15.308	320709		2.70046	-0.00552519
2.70519	-0.00446999		15.279	325964		2.70519	0.0195799		15.313	320382		2.70519	-0.00553647
2.70993	-0.00448719		15.2841	325738		2.70993	0.0195201		15.3181	320056		2.70993	-0.00554767
2.71467	-0.00450423		15.2891	325513		2.71467	0.0194605		15.3231	319731		2.71467	-0.00555878
2.7194	-0.0045211		15.2942	325289		2.7194	0.0194009		15.3282	319407		2.7194	-0.00556979
2.72414	-0.00453781		15.2992	325065		2.72414	0.0193413		15.3332	319085		2.72414	-0.0055807
2.72888	-0.00455435		15.3043	324841		2.72888	0.0192818		15.3383	318763		2.72888	-0.00559151
2.73361	-0.00457073		15.3093	324618		2.73361	0.0192224		15.3433	318443		2.73361	-0.00560223
2.73835	-0.00458695		15.3144	324396		2.73835	0.019163		15.3484	318124		2.73835	-0.00561284
2.74309	-0.004603		15.3194	324174		2.74309	0.0191037		15.3534	317806		2.74309	-0.00562334
2.74783	-0.00461889		15.3245	323953		2.74783	0.0190445		15.3585	317489		2.74783	-0.00563374
2.75256	-0.00463461		15.3295	323733		2.75256	0.0189853		15.3635	317173		2.75256	-0.00564403
2.7573	-0.00465017		15.3346	323513		2.7573	0.0189262		15.3686	316858		2.7573	-0.00565421
2.76204	-0.00466555		15.3396	323294		2.76204	0.0188672		15.3736	316544		2.76204	-0.00566429
2.76677	-0.00468077		15.3447	323076		2.76677	0.0188083		15.3787	316232		2.76677	-0.00567427
2.77151	-0.00469583		15.3497	322858		2.77151	0.0187494		15.3837	315920		2.77151	-0.00568413
2.77625	-0.00471071		15.3548	322642		2.77625	0.0186906		15.3888	315610		2.77625	-0.00569389
2.78098	-0.00472543		15.3598	322426		2.78098	0.018632		15.3938	315301		2.78098	-0.00570354
2.78572	-0.00473998		15.3649	322211		2.78572	0.0185734		15.3989	314993		2.78572	-0.0057131
2.79046	-0.00475436		15.3699	321997		2.79046	0.0185148		15.4039	314686		2.79046	-0.00572255
2.79519	-0.00476857		15.375	321783		2.79519	0.0184564		15.409	314380		2.79519	-0.00573189
2.79993	-0.00478263		15.38	321571		2.79993	0.0183981		15.414	314075		2.79993	-0.00574114
2.80467	-0.00479651		15.3851	321360		2.80467	0.0183399		15.4191	313771		2.80467	-0.00575029
2.80941	-0.00481024		15.3901	321150		2.8094	0.0182818		15.4241	313469		2.80941	-0.00575934
2.81414	-0.0048238		15.3952	320940		2.81414	0.0182238		15.4292	313168		2.81414	-0.0057683
2.81888	-0.00483721		15.4002	320732		2.81888	0.0181659		15.4342	312867		2.81888	-0.00577715
2.82362	-0.00485047		15.4053	320524		2.82362	0.0181081		15.4393	312568		2.82362	-0.00578591
2.82835	-0.00486358		15.4103	320318		2.82835	0.0180504		15.4443	312270		2.82835	-0.00579457
2.83309	-0.00487654		15.4154	320112		2.83309	0.0179929		15.4494	311973		2.83309	-0.00580314
2.83783	-0.00488936		15.4204	319908		2.83783	0.0179354		15.4544	311678		2.83783	-0.0058116
2.84256	-0.00490204		15.4255	319705		2.84256	0.0178781		15.4595	311383		2.84256	-0.00581997
2.8473	-0.00491459		15.4305	319503		2.8473	0.0178209		15.4645	311089		2.8473	-0.00582824
2.85204	-0.00492701		15.4356	319302		2.85204	0.0177638		15.4696	310797		2.85204	-0.00583642
2.85677	-0.00493931		15.4406	319102		2.85677	0.0177068		15.4746	310506		2.85677	-0.00584449
2.86151	-0.00495149		15.4457	318903		2.86151	0.01765		15.4797	310215		2.86151	-0.00585246
2.86625	-0.00496355		15.4507	318705		2.86625	0.0175933		15.4847	309926		2.86625	-0.00586034
2.87098	-0.0049755		15.4558	318508		2.87098	0.0175367		15.4898	309638		2.87098	-0.00586811
2.87572	-0.00498735		15.4608	318312		2.87572	0.0174803		15.4948	309351		2.87572	-0.00587577
2.88046	-0.0049991		15.4659	318118		2.88046	0.017424		15.4999	309065		2.88046	-0.00588334
2.8852	-0.00501075		15.4709	317924		2.88519	0.0173678		15.5049	308780		2.8852	-0.00589079
2.88993	-0.00502231		15.476	317731		2.88993	0.0173118		15.51	308497		2.88993	-0.00589814
2.89467	-0.00503379		15.481	317540		2.89467	0.017256		15.515	308214		2.89467	-0.00590539
2.89941	-0.00504518		15.4861	317349		2.89941	0.0172003		15.5201	307933		2.89941	-0.00591252
2.90414	-0.00505649		15.4911	317159		2.90414	0.0171447		15.5251	307653		2.90414	-0.00591954
2.90888	-0.00506773		15.4962	316970		2.90888	0.0170894		15.5302	307373		2.90888	-0.00592644
2.91362	-0.0050789		15.5012	316782		2.91362	0.0170342		15.5352	307094		2.91362	-0.00593323
2.91835	-0.00509		15.5063	316594		2.91835	0.0169792		15.5403	306817		2.91835	-0.00593989
2.92309	-0.00510105		15.5113	316408		2.92309	0.0169244		15.5453	306541		2.92309	-0.00594644
2.92783	-0.00511204		15.5164	316223		2.92783	0.0168697		15.5504	306265		2.92783	-0.00595286
2.93256	-0.00512298		15.5214	316038		2.93256	0.0168153		15.5554	305991		2.93256	-0.00595914
2.9373	-0.00513388		15.5265	315854		2.9373	0.0167611		15.5605	305718		2.9373	-0.0059653
2.94204	-0.00514475		15.5315	315670		2.94204	0.0167071		15.5655	305446		2.94204	-0.00597131
2.94677	-0.00515558		15.5366	315487		2.94677	0.0166534		15.5706	305174		2.94677	-0.00597719
2.95151	-0.00516639		15.5416	315305		2.95151	0.0165998		15.5756	304904		2.95151	-0.00598292
2.95625	-0.00517718		15.5467	315123		2.95625	0.0165466		15.5807	304635		2.95625	-0.00598851
2.96099	-0.00518796		15.5517	314942		2.96098	0.0164935		15.5857	304367		2.96099	-0.00599394
2.96572	-0.00519874		15.5568	314760		2.96572	0.0164407		15.5908	304099		2.96572	-0.00599921
2.97046	-0.00520952		15.5618	314579		2.97046	0.0163882		15.5958	303833		2.97046	-0.00600433
2.9752	-0.00522031		15.5669	314399		2.9752	0.0163359		15.6009	303568		2.9752	-0.00600928
2.97993	-0.00523113		15.5719	314219		2.97993	0.016284		15.6059	303304		2.97993	-0.00601407
2.98467	-0.00524197		15.577	314039		2.98467	0.0162323		15.611	303040		2.98467	-0.00601868
2.98941	-0.00525285		15.582	313859		2.98941	0.0161808		15.616	302778		2.98941	-0.00602313
2.99414	-0.00526377		15.5871	313679		2.99414	0.0161297		15.6211	302517		2.99414	-0.00602739
2.99888	-0.00527474		15.5921	313499		2.99888	0.0160789		15.6261	302257		2.99888	-0.00603148
3.00362	-0.00528578		15.5972	313320		3.00362	0.0160283		15.6312	301997		3.00362	-0.00603539
3.00835	-0.00529688		15.6022	313140		3.00835	0.0159781		15.6362	301739		3.00835	-0.00603912
3.01309	-0.00530805		15.6073	312960		3.01309	0.0159281		15.6413	301482		3.01309	-0.00604267
3.01783	-0.00531931		15.6123	312780		3.01783	0.0158785		15.6463	301227		3.01783	-0.00604602
3.02256	-0.00533066		15.6174	312600		3.02256	0.0158291		15.6514	300972		3.02256	-0.00604919
3.0273	-0.00534211		15.6225	312420		3.0273	0.0157801		15.6564	300718		3.0273	-0.00605217
3.03204	-0.00535366		15.6275	312240		3.03204	0.0157314		15.6615	300466		3.03204	-0.00605497
3.03678	-0.00536532		15.6326	312059		3.03677	0.0156829		15.6665	300214		3.03678	-0.00605757
3.04151	-0.00537709		15.6376	311878		3.04151	0.0156348		15.6716	299964		3.04151	-0.00605998
3.04625	-0.00538897		15.6427	311697		3.04625	0.0155869		15.6766	299715		3.04625	-0.0060622
3.05099	-0.00540099		15.6477	311516		3.05099	0.0155394		15.6817	299467		3.05099	-0.00606423
3.05572	-0.00541312		15.6528	311334		3.05572	0.0154921		15.6867	299221		3.05572	-0.00606606
3.06046	-0.00542538		15.6578	311153		3.06046	0.0154452		15.6918	298976		3.06046	-0.00606771
3.0652	-0.00543778		15.6629	310971		3.0652	0.0153985		15.6968	298732		3.0652	-0.00606916
3.06993	-0.0054503		15.6679	310788		3.06993	0.0153521		15.7019	298489		3.06993	-0.00607043
3.07467	-0.00546295		15.673	310606		3.07467	0.0153059		15.7069	298248		3.07467	-0.00607151
3.07941	-0.00547574		15.678	310424		3.07941	0.01526		15.712	298008		3.07941	-0.0060724
3.08414	-0.00548865		15.6831	310241		3.08414	0.0152144		15.717	297770		3.08414	-0.0060731
3.08888	-0.0055017		15.6881	310059		3.08888	0.0151691		15.7221	297533		3.08888	-0.00607362
3.09362	-0.00551487		15.6932	309876		3.09362	0.015124		15.7271	297297		3.09362	-0.00607395
3.09835	-0.00552816		15.6982	309694		3.09835	0.0150792		15.7322	297063		3.09835	-0.0060741
3.10309	-0.00554157		15.7033	309512		3.10309	0.0150346		15.7372	296829		3.10309	-0.00607407
3.10783	-0.0055551		15.7083	309329		3.10783	0.0149903		15.7423	296598		3.10783	-0.00607387
3.11257	-0.00556874		15.7134	309147		3.11256	0.0149462		15.7473	296368		3.11257	-0.00607348
3.1173	-0.00558249		15.7184	308965		3.1173	0.0149023		15.7524	296140		3.1173	-0.00607291
3.12204	-0.00559634		15.7235	308783		3.12204	0.0148587		15.7574	295913		3.12204	-0.00607218
3.12678	-0.00561028		15.7285	308602		3.12678	0.0148153		15.7625	295687		3.12678	-0.00607127
3.13151	-0.00562431		15.7336	308421		3.13151	0.0147722		15.7675	295463		3.13151	-0.00607019
3.13625	-0.00563843		15.7386	308241		3.13625	0.0147293		15.7726	295241		3.13625	-0.00606895
3.14099	-0.00565262		15.7437	308062		3.14099	0.0146866		15.7776	295020		3.14099	-0.00606754
3.14572	-0.00566689		15.7487	307884		3.14572	0.0146442		15.7827	294800		3.14572	-0.00606597
3.15046	-0.00568122		15.7538	307707		3.15046	0.014602		15.7877	294583		3.15046	-0.00606424
3.1552	-0.00569561		15.7588	307530		3.1552	0.01456		15.7928	294366		3.1552	-0.00606236
3.15993	-0.00571006		15.7639	307355		3.15993	0.0145182		15.7978	294151		3.15993	-0.00606033
3.16467	-0.00572455		15.7689	307181		3.16467	0.0144767		15.8029	293938		3.16467	-0.00605816
3.16941	-0.00573908		15.774	307008		3.16941	0.0144354		15.8079	293726		3.16941	-0.00605584
3.17414	-0.00575365		15.779	306836		3.17414	0.0143943		15.813	293516		3.17414	-0.00605339
3.17888	-0.00576825		15.7841	306665		3.17888	0.0143535		15.818	293307		3.17888	-0.00605081
3.18362	-0.00578288		15.7891	306496		3.18362	0.0143129		15.8231	293099		3.18362	-0.0060481
3.18836	-0.00579753		15.7942	306329		3.18836	0.0142725		15.8282	292893		3.18836	-0.00604527
3.19309	-0.0058122		15.7992	306163		3.19309	0.0142324		15.8332	292689		3.19309	-0.00604233
3.19783	-0.00582689		15.8043	305998		3.19783	0.0141925		15.8383	292486		3.19783	-0.00603927
3.20257	-0.00584159		15.8093	305836		3.20257	0.0141528		15.8433	292284		3.20257	-0.00603611
3.2073	-0.00585631		15.8144	305675		3.2073	0.0141133		15.8484	292084		3.2073	-0.00603285
3.21204	-0.00587104		15.8194	305516		3.21204	0.0140741		15.8534	291885		3.21204	-0.00602948
3.21678	-0.00588577		15.8245	305359		3.21678	0.0140351		15.8585	291687		3.21678	-0.00602602
3.22151	-0.00590052		15.8295	305204		3.22151	0.0139964		15.8635	291490		3.22151	-0.00602247
3.22625	-0.00591527		15.8346	305052		3.22625	0.0139579		15.8686	291295		3.22625	-0.00601883
3.23099	-0.00593004		15.8396	304900		3.23099	0.0139196		15.8736	291101		3.23099	-0.0060151
3.23572	-0.00594481		15.8447	304751		3.23572	0.0138815		15.8787	290909		3.23572	-0.00601128
3.24046	-0.00595959		15.8497	304604		3.24046	0.0138437		15.8837	290717		3.24046	-0.00600737
3.2452	-0.00597388		15.8548	304459		3.2452	0.0138055		15.8888	290526		3.2452	-0.00600331
3.24993	-0.0059886		15.8598	304316		3.24993	0.0137678		15.8938	290337		3.24993	-0.00599906
3.25467	-0.0060034		15.8649	304174		3.25467	0.0137304		15.8989	290149		3.25467	-0.00599469
3.25941	-0.00601832		15.8699	304035		3.25941	0.0136931		15.9039	289961		3.25941	-0.00599026
3.26415	-0.00603328		15.875	303897		3.26415	0.0136561		15.909	289775		3.26415	-0.00598583
3.26888	-0.00604827		15.88	303761		3.26888	0.0136193		15.914	289590		3.26888	-0.00598141
3.27362	-0.00606326		15.8851	303627		3.27362	0.0135827		15.9191	289406		3.27362	-0.00597689
3.27836	-0.00607827		15.8901	303495		3.27836	0.0135464		15.9241	289222		3.27836	-0.00597227
3.28309	-0.00609328		15.8952	303364		3.28309	0.0135102		15.9292	289040		3.28309	-0.00596755
3.28783	-0.00610829		15.9002	303236		3.28783	0.0134743		15.9342	288858		3.28783	-0.00596272
3.29257	-0.00612331		15.9053	303109		3.29257	0.0134386		15.9393	288678		3.29257	-0.00595778
3.2973	-0.00613833		15.9103	302983		3.2973	0.0134031		15.9443	288498		3.2973	-0.00595273
3.30204	-0.00615335		15.9154	302859		3.30204	0.0133677		15.9494	288319		3.30204	-0.00594756
3.30678	-0.00616835		15.9204	302737		3.30678	0.0133327		15.9544	288141		3.30678	-0.00594229
3.31151	-0.00618334		15.9255	302616		3.31151	0.0132978		15.9595	287963		3.31151	-0.00593691
3.31625	-0.00619832		15.9305	302496		3.31625	0.0132631		15.9645	287515		3.31625	-0.00593141
3.32099	-0.0062133		15.9356	302377		3.32099	0.0132285					3.32099	-0.00592579
3.32572	-0.0062283		15.9406	302259		3.32572	0.0131942					3.32572	-0.00592007
3.33046	-0.00624331		15.9457	302142		3.33046	0.01316					3.33046	-0.00591425
3.3352	-0.00625833		15.9507	302026		3.3352	0.0131261					3.3352	-0.00590836
3.33994	-0.00627336		15.9558	301910		3.33994	0.0130922					3.33994	-0.00590239
3.34467	-0.00628839		15.9608	301796		3.34467	0.0130585					3.34467	-0.00589635
3.34941	-0.00630342		15.9659	301683		3.34941	0.0130247					3.34941	-0.00589023
3.35415	-0.00631845		15.9709	300477		3.35415	0.012991					3.35415	-0.00588402
3.35888	-0.00633353					3.35888	0.0129571					3.35888	-0.0058777
3.36362	-0.00634865					3.36362	0.0129231					3.36362	-0.0058713
3.36836	-0.00636386					3.36836	0.0128889					3.36836	-0.00586479
3.37309	-0.00637915					3.37309	0.0128546					3.37309	-0.0058582
3.37783	-0.00639451					3.37783	0.0128203					3.37783	-0.00585152
3.38257	-0.00640994					3.38257	0.012786					3.38257	-0.00584478
3.3873	-0.00642539					3.3873	0.0127518					3.3873	-0.00583796
3.39204	-0.00644081					3.39204	0.0127179					3.39204	-0.00583107
3.39678	-0.00645621					3.39678	0.0126842					3.39678	-0.0058241
3.40152	-0.00647159					3.40151	0.0126508					3.40152	-0.00581705
3.40625	-0.0064869					3.40625	0.0126176					3.40625	-0.00580991
3.41099	-0.00650214					3.41099	0.0125849					3.41099	-0.00580266
3.41573	-0.0065173					3.41573	0.0125525					3.41573	-0.00579532
3.42046	-0.00653238					3.42046	0.0125204					3.42046	-0.00578787
3.4252	-0.00654741					3.4252	0.0124887					3.4252	-0.0057803
3.42994	-0.00656238					3.42994	0.0124573					3.42994	-0.00577262
3.43467	-0.0065773					3.43467	0.0124262					3.43467	-0.00576483
3.43941	-0.00659219					3.43941	0.0123953					3.43941	-0.00575691
3.44415	-0.00660706					3.44415	0.0123648					3.44415	-0.00574888
3.44888	-0.0066219					3.44888	0.0123345					3.44888	-0.00574074
3.45362	-0.00663674					3.45362	0.0123044					3.45362	-0.00573247
3.45836	-0.00665156					3.45836	0.0122746					3.45836	-0.00572409
3.46309	-0.00666639					3.46309	0.012245					3.46309	-0.00571558
3.46783	-0.0066812					3.46783	0.0122156					3.46783	-0.00570696
3.47257	-0.00669602					3.47257	0.0121864					3.47257	-0.0056982
3.47731	-0.00671084					3.4773	0.0121573					3.47731	-0.00568933
3.48204	-0.00672565					3.48204	0.0121285					3.48204	-0.00568032
3.48678	-0.00674047					3.48678	0.0120998					3.48678	-0.0056712
3.49152	-0.00675528					3.49152	0.0120713					3.49152	-0.00566194
3.49625	-0.00677008					3.49625	0.012043					3.49625	-0.00565256
3.50099	-0.00678488					3.50099	0.0120148					3.50099	-0.00564306
3.50573	-0.00679966					3.50573	0.0119868					3.50573	-0.00563343
3.51046	-0.00681442					3.51046	0.0119589					3.51046	-0.00562368
3.5152	-0.00682917					3.5152	0.0119311					3.5152	-0.00561381
3.51994	-0.0068439					3.51994	0.0119034					3.51994	-0.00560382
3.52467	-0.00685859					3.52467	0.0118759					3.52467	-0.00559371
3.52941	-0.00687325					3.52941	0.0118484					3.52941	-0.00558349
3.53415	-0.00688788					3.53415	0.0118211					3.53415	-0.00557316
3.53888	-0.00690248					3.53888	0.0117938					3.53888	-0.00556272
3.54362	-0.00691704					3.54362	0.0117667					3.54362	-0.00555219
3.54836	-0.00693156					3.54836	0.0117396					3.54836	-0.00554155
3.5531	-0.00694603					3.55309	0.0117126					3.5531	-0.00553083
3.55783	-0.00696045					3.55783	0.0116857					3.55783	-0.00552002
3.56257	-0.00697481					3.56257	0.0116588					3.56257	-0.00550912
3.56731	-0.00698909					3.56731	0.0116321					3.56731	-0.00549813
3.57204	-0.00700331					3.57204	0.0116054					3.57204	-0.00548705
3.57678	-0.00701745					3.57678	0.0115787					3.57678	-0.00547589
3.58152	-0.00703149					3.58152	0.0115522					3.58152	-0.00546464
3.58625	-0.00704545					3.58625	0.0115257					3.58625	-0.00545331
3.59099	-0.00705931					3.59099	0.0114992					3.59099	-0.00544188
3.59573	-0.00707306					3.59573	0.0114728					3.59573	-0.00543038
3.60046	-0.0070867					3.60046	0.0114465					3.60046	-0.00541878
3.6052	-0.00710023					3.6052	0.0114202					3.6052	-0.0054071
3.60994	-0.00711363					3.60994	0.011394					3.60994	-0.00539533
3.61467	-0.00712691					3.61467	0.0113678					3.61467	-0.00538347
3.61941	-0.00714005					3.61941	0.0113417					3.61941	-0.00537153
3.62415	-0.00715306					3.62415	0.0113156					3.62415	-0.0053595
3.62889	-0.00716593					3.62888	0.0112896					3.62889	-0.00534739
3.63362	-0.00717866					3.63362	0.0112636					3.63362	-0.0053352
3.63836	-0.00719123					3.63836	0.0112376					3.63836	-0.00532294
3.6431	-0.00720366					3.6431	0.0112118					3.6431	-0.00531059
3.64783	-0.00721594					3.64783	0.0111859					3.64783	-0.00529818
3.65257	-0.00722806					3.65257	0.0111601					3.65257	-0.0052857
3.65731	-0.00724002					3.65731	0.0111343					3.65731	-0.00527316
3.66204	-0.00725182					3.66204	0.0111086					3.66204	-0.00526055
3.66678	-0.00726346					3.66678	0.011083					3.66678	-0.00524789
3.67152	-0.00727494					3.67152	0.0110573					3.67152	-0.00523519
3.67625	-0.00728625					3.67625	0.0110317					3.67625	-0.00522243
3.68099	-0.00729739					3.68099	0.0110061					3.68099	-0.00520964
3.68573	-0.00730837					3.68573	0.0109806					3.68573	-0.00519681
3.69046	-0.00731918					3.69046	0.0109551					3.69046	-0.00518395
3.6952	-0.00732982					3.6952	0.0109296					3.6952	-0.00517107
3.69994	-0.0073403					3.69994	0.0109041					3.69994	-0.00515817
3.70468	-0.0073506					3.70467	0.0108787					3.70468	-0.00514525
3.70941	-0.00736073					3.70941	0.0108532					3.70941	-0.00513233
3.71415	-0.00737069					3.71415	0.0108278					3.71415	-0.0051194
3.71889	-0.00738048					3.71889	0.0108023					3.71889	-0.00510648
3.72362	-0.00739011					3.72362	0.0107768					3.72362	-0.00509357
3.72836	-0.00739956					3.72836	0.0107514					3.72836	-0.00508067
3.7331	-0.00740885					3.7331	0.0107259					3.7331	-0.00506779
3.73783	-0.00741797					3.73783	0.0107004					3.73783	-0.00505493
3.74257	-0.00742693					3.74257	0.0106748					3.74257	-0.0050421
3.74731	-0.00743572					3.74731	0.0106493					3.74731	-0.0050293
3.75204	-0.00744435					3.75204	0.0106236					3.75204	-0.00501654
3.75678	-0.00745283					3.75678	0.010598					3.75678	-0.00500381
3.76152	-0.00746115					3.76152	0.0105723					3.76152	-0.00499114
3.76625	-0.00746932					3.76625	0.0105465					3.76625	-0.0049785
3.77099	-0.00747734					3.77099	0.0105207					3.77099	-0.00496592
3.77573	-0.00748521					3.77573	0.0104948					3.77573	-0.00495338
3.78047	-0.00749294					3.78046	0.0104688					3.78047	-0.0049409
3.7852	-0.00750053					3.7852	0.0104428					3.7852	-0.00492847
3.78994	-0.00750798					3.78994	0.0104167					3.78994	-0.00491609
3.79468	-0.0075153					3.79468	0.0103905					3.79468	-0.00490376
3.79941	-0.00752248					3.79941	0.0103642					3.79941	-0.00489149
3.80415	-0.00752954					3.80415	0.0103378					3.80415	-0.00487927
3.80889	-0.00753648					3.80889	0.0103113					3.80889	-0.0048671
3.81362	-0.0075433					3.81362	0.0102847					3.81362	-0.00485498
3.81836	-0.00755					3.81836	0.010258					3.81836	-0.00484291
3.8231	-0.00755659					3.8231	0.0102313					3.8231	-0.00483089
3.82783	-0.00756306					3.82783	0.0102044					3.82783	-0.00481892
3.83257	-0.00756943					3.83257	0.0101774					3.83257	-0.00480699
3.83731	-0.00757569					3.83731	0.0101503					3.83731	-0.0047951
3.84204	-0.00758185					3.84204	0.0101231					3.84204	-0.00478326
3.84678	-0.0075879					3.84678	0.0100957					3.84678	-0.00477145
3.85152	-0.00759387					3.85152	0.0100683					3.85152	-0.00475968
3.85626	-0.00759973					3.85626	0.0100408					3.85626	-0.00474794
3.86099	-0.00760551					3.86099	0.0100132					3.86099	-0.00473624
3.86573	-0.0076112					3.86573	0.00998548					3.86573	-0.00472456
3.87047	-0.00761681					3.87047	0.00995768					3.87047	-0.00471291
3.8752	-0.00762234					3.8752	0.00992978					3.8752	-0.00470129
3.87994	-0.00762779					3.87994	0.00990179					3.87994	-0.00468968
3.88468	-0.00763316					3.88468	0.00987372					3.88468	-0.0046781
3.88941	-0.00763846					3.88941	0.00984556					3.88941	-0.00466653
3.89415	-0.0076437					3.89415	0.00981733					3.89415	-0.00465498
3.89889	-0.00764886					3.89889	0.00978901					3.89889	-0.00464345
3.90362	-0.00765396					3.90362	0.00976062					3.90362	-0.00463192
3.90836	-0.007659					3.90836	0.00973216					3.90836	-0.00462041
3.9131	-0.00766397					3.9131	0.00970362					3.9131	-0.0046089
3.91784	-0.00766889					3.91783	0.00967502					3.91784	-0.0045974
3.92257	-0.00767375					3.92257	0.00964634					3.92257	-0.00458591
3.92731	-0.00767855					3.92731	0.0096176					3.92731	-0.00457442
3.93205	-0.00768329					3.93205	0.00958879					3.93205	-0.00456294
3.93678	-0.00768797					3.93678	0.00955991					3.93678	-0.00455146
3.94152	-0.0076926					3.94152	0.00953097					3.94152	-0.00453999
3.94626	-0.00769717					3.94626	0.00950196					3.94626	-0.00452852
3.95099	-0.00770168					3.95099	0.0094729					3.95099	-0.00451706
3.95573	-0.00770612					3.95573	0.00944377					3.95573	-0.00450561
3.96047	-0.0077105					3.96047	0.00941458					3.96047	-0.00449417
3.9652	-0.00771482					3.9652	0.00938533					3.9652	-0.00448274
3.96994	-0.00771907					3.96994	0.00935602					3.96994	-0.00447132
3.97468	-0.00772325					3.97468	0.00932666					3.97468	-0.00445992
3.97941	-0.00772736					3.97941	0.00929724					3.97941	-0.00444853
3.98415	-0.00773139					3.98415	0.00926777					3.98415	-0.00443717
3.98889	-0.00773534					3.98889	0.00923824					3.98889	-0.00442582
3.99363	-0.00773921					3.99362	0.00920866					3.99363	-0.0044145
3.99836	-0.007743					3.99836	0.00917903					3.99836	-0.0044032
4.0031	-0.00774671					4.0031	0.00914934					4.0031	-0.00439192
4.00784	-0.00775032					4.00784	0.00911961					4.00784	-0.00438068
4.01257	-0.00775385					4.01257	0.00908982					4.01257	-0.00436947
4.01731	-0.00775728					4.01731	0.00905999					4.01731	-0.0043583
4.02205	-0.00776062					4.02205	0.0090301					4.02205	-0.00434717
4.02678	-0.00776387					4.02678	0.00900016					4.02678	-0.00433607
4.03152	-0.00776702					4.03152	0.00897017					4.03152	-0.00432502
4.03626	-0.00777007					4.03626	0.00894012					4.03626	-0.00431401
4.04099	-0.00777302					4.04099	0.00891003					4.04099	-0.00430306
4.04573	-0.00777588					4.04573	0.00887987					4.04573	-0.00429215
4.05047	-0.00777863					4.05047	0.00884966					4.05047	-0.00428131
4.0552	-0.00778129					4.0552	0.0088194					4.0552	-0.00427052
4.05994	-0.00778384					4.05994	0.00878907					4.05994	-0.00425979
4.06468	-0.0077863					4.06468	0.00875869					4.06468	-0.00424912
4.06942	-0.00778866					4.06941	0.00872824					4.06942	-0.00423852
4.07415	-0.00779092					4.07415	0.00869773					4.07415	-0.00422799
4.07889	-0.00779308					4.07889	0.00866716					4.07889	-0.00421754
4.08363	-0.00779514					4.08363	0.00863652					4.08363	-0.00420717
4.08836	-0.00779712					4.08836	0.00860582					4.08836	-0.00419687
4.0931	-0.00779899					4.0931	0.00857504					4.0931	-0.00418666
4.09784	-0.00780077					4.09784	0.0085442					4.09784	-0.00417654
4.10257	-0.00780246					4.10257	0.00851329					4.10257	-0.0041665
4.10731	-0.00780406					4.10731	0.00848231					4.10731	-0.00415656
4.11205	-0.00780557					4.11205	0.00845125					4.11205	-0.00414671
4.11678	-0.00780699					4.11678	0.00842012					4.11678	-0.00413696
4.12152	-0.00780833					4.12152	0.00838892					4.12152	-0.00412731
4.12626	-0.00780957					4.12626	0.00835765					4.12626	-0.00411776
4.13099	-0.00781073					4.13099	0.00832631					4.13099	-0.00410832
4.13573	-0.00781181					4.13573	0.0082949					4.13573	-0.00409898
4.14047	-0.00781281					4.14047	0.00826342					4.14047	-0.00408975
4.14521	-0.00781372					4.1452	0.00823188					4.14521	-0.00408062
4.14994	-0.00781455					4.14994	0.00820027					4.14994	-0.0040716
4.15468	-0.0078153					4.15468	0.0081686					4.15468	-0.00406269
4.15942	-0.00781598					4.15942	0.00813688					4.15942	-0.00405388
4.16415	-0.00781658					4.16415	0.00810511					4.16415	-0.00404517
4.16889	-0.00781711					4.16889	0.0080733					4.16889	-0.00403657
4.17363	-0.00781757					4.17363	0.00804144					4.17363	-0.00402806
4.17836	-0.00781796					4.17836	0.00800955					4.17836	-0.00401964
4.1831	-0.00781829					4.1831	0.00797763					4.1831	-0.0040113
4.18784	-0.00781855					4.18784	0.00794568					4.18784	-0.00400305
4.19257	-0.00781876					4.19257	0.00791372					4.19257	-0.00399488
4.19731	-0.00781892					4.19731	0.00788174					4.19731	-0.00398677
4.20205	-0.00781903					4.20205	0.00784975					4.20205	-0.00397872
4.20678	-0.0078191					4.20678	0.00781776					4.20678	-0.00397072
4.21152	-0.00781913					4.21152	0.00778577					4.21152	-0.00396277
4.21626	-0.00781913					4.21626	0.00775379					4.21626	-0.00395485
4.221	-0.0078191					4.22099	0.00772181					4.221	-0.00394695
4.22573	-0.00781905					4.22573	0.00768984					4.22573	-0.00393908
4.23047	-0.00781899					4.23047	0.00765789					4.23047	-0.00393121
4.23521	-0.00781891					4.23521	0.00762596					4.23521	-0.00392335
4.23994	-0.00781883					4.23994	0.00759405					4.23994	-0.00391547
4.24468	-0.00781874					4.24468	0.00756216					4.24468	-0.00390758
4.24942	-0.00781863					4.24942	0.00753031					4.24942	-0.00389965
4.25415	-0.00781855					4.25415	0.0074985					4.25415	-0.00389171
4.25889	-0.00781854					4.25889	0.00746668					4.25889	-0.00388379
4.26363	-0.0078186					4.26363	0.00743486					4.26363	-0.00387588
4.26836	-0.00781868					4.26836	0.00740307					4.26836	-0.00386793
4.2731	-0.0078188					4.2731	0.00737131					4.2731	-0.00385996
4.27784	-0.00781896					4.27784	0.00733958					4.27784	-0.00385196
4.28257	-0.00781915					4.28257	0.00730789					4.28257	-0.00384392
4.28731	-0.00781939					4.28731	0.00727623					4.28731	-0.00383586
4.29205	-0.00781969					4.29205	0.00724462					4.29205	-0.00382777
4.29679	-0.00782003					4.29678	0.00721304					4.29679	-0.00381966
4.30152	-0.00782043					4.30152	0.00718151					4.30152	-0.00381153
4.30626	-0.0078209					4.30626	0.00715002					4.30626	-0.00380339
4.311	-0.00782143					4.311	0.00711857					4.311	-0.00379525
4.31573	-0.00782204					4.31573	0.00708717					4.31573	-0.00378712
4.32047	-0.00782273					4.32047	0.0070558					4.32047	-0.00377901
4.32521	-0.0078235					4.32521	0.00702447					4.32521	-0.00377092
4.32994	-0.00782437					4.32994	0.00699318					4.32994	-0.00376286
4.33468	-0.00782532					4.33468	0.00696192					4.33468	-0.00375483
4.33942	-0.00782637					4.33942	0.0069307					4.33942	-0.00374685
4.34415	-0.00782752					4.34415	0.00689952					4.34415	-0.00373892
4.34889	-0.00782876					4.34889	0.00686836					4.34889	-0.00373105
4.35363	-0.0078301					4.35363	0.00683724					4.35363	-0.00372323
4.35836	-0.00783154					4.35836	0.00680615					4.35836	-0.00371548
4.3631	-0.00783309					4.3631	0.00677508					4.3631	-0.00370779
4.36784	-0.00783473					4.36784	0.00674404					4.36784	-0.00370018
4.37258	-0.00783647					4.37257	0.00671301					4.37258	-0.00369264
4.37731	-0.00783832					4.37731	0.00668199					4.37731	-0.00368517
4.38205	-0.00784026					4.38205	0.006651					4.38205	-0.00367777
4.38679	-0.00784229					4.38679	0.00662001					4.38679	-0.00367045
4.39152	-0.00784442					4.39152	0.00658904					4.39152	-0.0036632
4.39626	-0.00784663					4.39626	0.00655808					4.39626	-0.00365602
4.401	-0.00784893					4.401	0.00652713					4.401	-0.00364891
4.40573	-0.00785131					4.40573	0.00649621					4.40573	-0.00364185
4.41047	-0.00785376					4.41047	0.0064653					4.41047	-0.00363486
4.41521	-0.00785628					4.41521	0.00643442					4.41521	-0.00362791
4.41994	-0.00785886					4.41994	0.00640356					4.41994	-0.00362101
4.42468	-0.0078615					4.42468	0.00637274					4.42468	-0.00361415
4.42942	-0.00786418					4.42942	0.00634195					4.42942	-0.00360731
4.43415	-0.00786691					4.43415	0.00631121					4.43415	-0.0036005
4.43889	-0.00786967					4.43889	0.00628051					4.43889	-0.00359371
4.44363	-0.00787247					4.44363	0.00624985					4.44363	-0.00358693
4.44837	-0.00787529					4.44836	0.00621925					4.44837	-0.00358015
4.4531	-0.00787814					4.4531	0.00618871					4.4531	-0.00357337
4.45784	-0.007881					4.45784	0.00615822					4.45784	-0.00356657
4.46258	-0.00788388					4.46258	0.00612781					4.46258	-0.00355976
4.46731	-0.00788678					4.46731	0.00609746					4.46731	-0.00355292
4.47205	-0.00788969					4.47205	0.00606719					4.47205	-0.00354606
4.47679	-0.00789261					4.47679	0.00603699					4.47679	-0.00353916
4.48152	-0.00789554					4.48152	0.00600689					4.48152	-0.00353222
4.48626	-0.00789849					4.48626	0.00597687					4.48626	-0.00352524
4.491	-0.00790146					4.491	0.00594695					4.491	-0.00351822
4.49573	-0.00790444					4.49573	0.00591713					4.49573	-0.00351114
4.50047	-0.00790745					4.50047	0.00588742					4.50047	-0.00350402
4.50521	-0.00791048					4.50521	0.00585782					4.50521	-0.00349684
4.50995	-0.00791354					4.50994	0.00582834					4.50995	-0.00348961
4.51468	-0.00791665					4.51468	0.00579898					4.51468	-0.00348232
4.51942	-0.0079198					4.51942	0.00576975					4.51942	-0.00347498
4.52416	-0.00792299					4.52416	0.00574065					4.52416	-0.00346758
4.52889	-0.00792624					4.52889	0.00571168					4.52889	-0.00346013
4.53363	-0.00792956					4.53363	0.00568284					4.53363	-0.00345262
4.53837	-0.00793294					4.53837	0.00565414					4.53837	-0.00344506
4.5431	-0.00793639					4.5431	0.00562557					4.5431	-0.00343745
4.54784	-0.00793992					4.54784	0.00559714					4.54784	-0.00342979
4.55258	-0.00794353					4.55258	0.00556884					4.55258	-0.00342208
4.55731	-0.00794722					4.55731	0.00554067					4.55731	-0.00341432
4.56205	-0.00795101					4.56205	0.00551263					4.56205	-0.00340653
4.56679	-0.00795488					4.56679	0.00548471					4.56679	-0.00339869
4.57152	-0.00795885					4.57152	0.0054569					4.57152	-0.00339082
4.57626	-0.00796291					4.57626	0.00542921					4.57626	-0.00338292
4.581	-0.00796707					4.581	0.00540162					4.581	-0.00337498
4.58574	-0.00797132					4.58573	0.00537412					4.58574	-0.00336702
4.59047	-0.00797567					4.59047	0.00534672					4.59047	-0.00335903
4.59521	-0.00798011					4.59521	0.00531941					4.59521	-0.00335102
4.59995	-0.00798464					4.59995	0.00529217					4.59995	-0.00334299
4.60468	-0.00798925					4.60468	0.00526501					4.60468	-0.00333495
4.60942	-0.00799396					4.60942	0.00523791					4.60942	-0.0033269
4.61416	-0.00799875					4.61416	0.00521087					4.61416	-0.00331883
4.61889	-0.00800362					4.61889	0.00518388					4.61889	-0.00331077
4.62363	-0.00800857					4.62363	0.00515695					4.62363	-0.00330269
4.62837	-0.0080136					4.62837	0.00513005					4.62837	-0.00329462
4.6331	-0.00801869					4.6331	0.00510319					4.6331	-0.00328655
4.63784	-0.00802386					4.63784	0.00507638					4.63784	-0.00327847
4.64258	-0.0080291					4.64258	0.00504959					4.64258	-0.0032704
4.64731	-0.00803439					4.64731	0.00502283					4.64731	-0.00326234
4.65205	-0.00803975					4.65205	0.0049961					4.65205	-0.00325428
4.65679	-0.00804516					4.65679	0.00496941					4.65679	-0.00324622
4.66153	-0.00805062					4.66152	0.00494274					4.66153	-0.00323817
4.66626	-0.00805613					4.66626	0.0049161					4.66626	-0.00323013
4.671	-0.00806169					4.671	0.00488949					4.671	-0.00322209
4.67574	-0.00806729					4.67574	0.00486292					4.67574	-0.00321406
4.68047	-0.00807292					4.68047	0.00483639					4.68047	-0.00320604
4.68521	-0.00807858					4.68521	0.0048099					4.68521	-0.00319802
4.68995	-0.00808428					4.68995	0.00478345					4.68995	-0.00319
4.69468	-0.00808999					4.69468	0.00475705					4.69468	-0.00318198
4.69942	-0.00809573					4.69942	0.0047307					4.69942	-0.00317396
4.70416	-0.00810148					4.70416	0.00470442					4.70416	-0.00316593
4.70889	-0.00810724					4.70889	0.0046782					4.70889	-0.00315791
4.71363	-0.00811301					4.71363	0.00465205					4.71363	-0.00314987
4.71837	-0.00811878					4.71837	0.00462597					4.71837	-0.00314182
4.7231	-0.00812455					4.7231	0.00459998					4.7231	-0.00313376
4.72784	-0.00813032					4.72784	0.00457407					4.72784	-0.00312568
4.73258	-0.00813607					4.73258	0.00454825					4.73258	-0.00311758
4.73732	-0.00814181					4.73731	0.00452252					4.73732	-0.00310945
4.74205	-0.00814753					4.74205	0.00449688					4.74205	-0.00310129
4.74679	-0.00815323					4.74679	0.00447135					4.74679	-0.00309311
4.75153	-0.00815891					4.75153	0.00444591					4.75153	-0.00308488
4.75626	-0.00816455					4.75626	0.00442058					4.75626	-0.00307661
4.761	-0.00817016					4.761	0.00439535					4.761	-0.0030683
4.76574	-0.00817574					4.76574	0.00437022					4.76574	-0.00305993
4.77047	-0.00818127					4.77047	0.0043452					4.77047	-0.00305151
4.77521	-0.00818677					4.77521	0.00432029					4.77521	-0.00304303
4.77995	-0.00819221					4.77995	0.00429548					4.77995	-0.00303449
4.78468	-0.0081976					4.78468	0.00427077					4.78468	-0.00302588
4.78942	-0.00820294					4.78942	0.00424618					4.78942	-0.00301719
4.79416	-0.00820822					4.79416	0.00422169					4.79416	-0.00300844
4.79889	-0.00821344					4.79889	0.0041973					4.79889	-0.0029996
4.80363	-0.00821859					4.80363	0.00417303					4.80363	-0.00299068
4.80837	-0.00822367					4.80837	0.00414886					4.80837	-0.00298168
4.81311	-0.00822867					4.8131	0.00412479					4.81311	-0.00297259
4.81784	-0.00823359					4.81784	0.00410084					4.81784	-0.00296341
4.82258	-0.00823843					4.82258	0.004077					4.82258	-0.00295414
4.82732	-0.00824318					4.82732	0.00405327					4.82732	-0.00294477
4.83205	-0.00824783					4.83205	0.00402964					4.83205	-0.00293532
4.83679	-0.00825239					4.83679	0.00400613					4.83679	-0.00292577
4.84153	-0.00825684					4.84153	0.00398273					4.84153	-0.00291613
4.84626	-0.00826118					4.84626	0.00395944					4.84626	-0.00290639
4.851	-0.00826541					4.851	0.00393627					4.851	-0.00289657
4.85574	-0.00826953					4.85574	0.00391321					4.85574	-0.00288666
4.86047	-0.00827352					4.86047	0.00389026					4.86047	-0.00287667
4.86521	-0.00827739					4.86521	0.00386743					4.86521	-0.00286659
4.86995	-0.00828113					4.86995	0.0038447					4.86995	-0.00285643
4.87468	-0.00828474					4.87468	0.0038221					4.87468	-0.0028462
4.87942	-0.00828821					4.87942	0.0037996					4.87942	-0.0028359
4.88416	-0.00829154					4.88416	0.00377721					4.88416	-0.00282553
4.8889	-0.00829473					4.88889	0.00375494					4.8889	-0.0028151
4.89363	-0.00829779					4.89363	0.00373277					4.89363	-0.00280462
4.89837	-0.0083007					4.89837	0.00371071					4.89837	-0.00279408
4.90311	-0.00830346					4.90311	0.00368876					4.90311	-0.0027835
4.90784	-0.00830608					4.90784	0.00366692					4.90784	-0.00277288
4.91258	-0.00830857					4.91258	0.00364518					4.91258	-0.00276221
4.91732	-0.00831091					4.91732	0.00362355					4.91732	-0.00275152
4.92205	-0.0083131					4.92205	0.00360202					4.92205	-0.00274079
4.92679	-0.00831517					4.92679	0.00358059					4.92679	-0.00273004
4.93153	-0.0083171					4.93153	0.00355926					4.93153	-0.00271926
4.93626	-0.0083189					4.93626	0.00353804					4.93626	-0.00270847
4.941	-0.00832057					4.941	0.00351691					4.941	-0.00269766
4.94574	-0.00832212					4.94574	0.00349588					4.94574	-0.00268683
4.95047	-0.00832355					4.95047	0.00347495					4.95047	-0.00267599
4.95521	-0.00832487					4.95521	0.00345411					4.95521	-0.00266513
4.95995	-0.00832608					4.95995	0.00343336					4.95995	-0.00265427
4.96469	-0.00832718					4.96468	0.00341269					4.96469	-0.00264339
4.96942	-0.00832819					4.96942	0.00339211					4.96942	-0.00263249
4.97416	-0.00832909					4.97416	0.00337161					4.97416	-0.00262159
4.9789	-0.0083299					4.9789	0.00335119					4.9789	-0.00261067
4.98363	-0.00833063					4.98363	0.00333083					4.98363	-0.00259975
4.98837	-0.00833126					4.98837	0.00331055					4.98837	-0.00258881
4.99311	-0.00833182					4.99311	0.00329033					4.99311	-0.00257785
4.99784	-0.00833229					4.99784	0.00327018					4.99784	-0.00256688
5.00258	-0.00833269					5.00258	0.00325008					5.00258	-0.0025559
5.00732	-0.00833301					5.00732	0.00323003					5.00732	-0.00254489
5.01205	-0.00833326					5.01205	0.00321003					5.01205	-0.00253387
5.01679	-0.00833343					5.01679	0.00319008					5.01679	-0.00252283
5.02153	-0.00833353					5.02153	0.00317017					5.02153	-0.00251176
5.02626	-0.00833356					5.02626	0.00315031					5.02626	-0.00250067
5.031	-0.00833353					5.031	0.00313048					5.031	-0.00248955
5.03574	-0.00833342					5.03574	0.0031107					5.03574	-0.0024784
5.04048	-0.00833324					5.04047	0.00309095					5.04048	-0.00246722
5.04521	-0.008333					5.04521	0.00307123					5.04521	-0.00245599
5.04995	-0.00833268					5.04995	0.00305155					5.04995	-0.00244473
5.05469	-0.0083323					5.05469	0.00303191					5.05469	-0.00243343
5.05942	-0.00833185					5.05942	0.0030123					5.05942	-0.00242207
5.06416	-0.00833133					5.06416	0.00299273					5.06416	-0.00241066
5.0689	-0.00833075					5.0689	0.00297321					5.0689	-0.0023992
5.07363	-0.00833009					5.07363	0.00295372					5.07363	-0.00238767
5.07837	-0.00832937					5.07837	0.00293428					5.07837	-0.00237609
5.08311	-0.00832858					5.08311	0.00291488					5.08311	-0.00236443
5.08784	-0.00832772					5.08784	0.00289554					5.08784	-0.00235271
5.09258	-0.00832679					5.09258	0.00287625					5.09258	-0.00234092
5.09732	-0.0083258					5.09732	0.00285702					5.09732	-0.00232906
5.10206	-0.00832474					5.10205	0.00283786					5.10206	-0.00231712
5.10679	-0.0083236					5.10679	0.00281877					5.10679	-0.00230512
5.11153	-0.0083224					5.11153	0.00279975					5.11153	-0.00229305
5.11627	-0.00832113					5.11626	0.00278081					5.11627	-0.00228092
5.121	-0.00831978					5.121	0.00276195					5.121	-0.00226873
5.12574	-0.00831837					5.12574	0.00274319					5.12574	-0.00225648
5.13048	-0.00831687					5.13048	0.00272453					5.13048	-0.00224418
5.13521	-0.00831531					5.13521	0.00270597					5.13521	-0.00223183
5.13995	-0.00831367					5.13995	0.00268753					5.13995	-0.00221945
5.14469	-0.00831195					5.14469	0.00266919					5.14469	-0.00220704
5.14942	-0.00831015					5.14942	0.00265098					5.14942	-0.00219461
5.15416	-0.00830827					5.15416	0.00263289					5.15416	-0.00218216
5.1589	-0.00830631					5.1589	0.00261492					5.1589	-0.00216971
5.16363	-0.00830427					5.16363	0.00259708					5.16363	-0.00215726
5.16837	-0.00830214					5.16837	0.00257937					5.16837	-0.00214482
5.17311	-0.00829992					5.17311	0.00256179					5.17311	-0.0021324
5.17785	-0.00829761					5.17784	0.00254434					5.17785	-0.00212001
5.18258	-0.00829521					5.18258	0.00252702					5.18258	-0.00210765
5.18732	-0.00829271					5.18732	0.00250983					5.18732	-0.00209533
5.19206	-0.00829012					5.19206	0.00249276					5.19206	-0.00208305
5.19679	-0.00828742					5.19679	0.00247581					5.19679	-0.00207082
5.20153	-0.00828462					5.20153	0.00245898					5.20153	-0.00205865
5.20627	-0.00828171					5.20627	0.00244227					5.20627	-0.00204653
5.211	-0.00827869					5.211	0.00242566					5.211	-0.00203447
5.21574	-0.00827556					5.21574	0.00240916					5.21574	-0.00202247
5.22048	-0.0082723					5.22048	0.00239275					5.22048	-0.00201054
5.22521	-0.00826893					5.22521	0.00237644					5.22521	-0.00199866
5.22995	-0.00826543					5.22995	0.00236022					5.22995	-0.00198685
5.23469	-0.00826181					5.23469	0.00234409					5.23469	-0.0019751
5.23942	-0.00825805					5.23942	0.00232805					5.23942	-0.00196341
5.24416	-0.00825416					5.24416	0.00231208					5.24416	-0.00195178
5.2489	-0.00825014					5.2489	0.00229619					5.2489	-0.0019402
5.25364	-0.00824597					5.25363	0.00228038					5.25364	-0.00192868
5.25837	-0.00824166					5.25837	0.00226465					5.25837	-0.00191721
5.26311	-0.00823721					5.26311	0.00224898					5.26311	-0.00190579
5.26785	-0.00823261					5.26785	0.00223339					5.26785	-0.00189442
5.27258	-0.00822787					5.27258	0.00221787					5.27258	-0.00188309
5.27732	-0.00822298					5.27732	0.00220242					5.27732	-0.00187181
5.28206	-0.00821794					5.28206	0.00218703					5.28206	-0.00186056
5.28679	-0.00821276					5.28679	0.00217172					5.28679	-0.00184935
5.29153	-0.00820743					5.29153	0.00215648					5.29153	-0.00183818
5.29627	-0.00820195					5.29627	0.00214131					5.29627	-0.00182704
5.301	-0.00819633					5.301	0.0021262					5.301	-0.00181594
5.30574	-0.00819057					5.30574	0.00211117					5.30574	-0.00180487
5.31048	-0.00818466					5.31048	0.0020962					5.31048	-0.00179383
5.31521	-0.00817863					5.31521	0.0020813					5.31521	-0.00178282
5.31995	-0.00817245					5.31995	0.00206647					5.31995	-0.00177185
5.32469	-0.00816614					5.32469	0.00205171					5.32469	-0.0017609
5.32943	-0.00815971					5.32942	0.00203702					5.32943	-0.00174999
5.33416	-0.00815315					5.33416	0.00202239					5.33416	-0.00173911
5.3389	-0.00814646					5.3389	0.00200784					5.3389	-0.00172827
5.34364	-0.00813966					5.34364	0.00199335					5.34364	-0.00171745
5.34837	-0.00813274					5.34837	0.00197892					5.34837	-0.00170667
5.35311	-0.0081257					5.35311	0.00196457					5.35311	-0.00169593
5.35785	-0.00811855					5.35785	0.00195029					5.35785	-0.00168522
5.36258	-0.0081113					5.36258	0.00193607					5.36258	-0.00167454
5.36732	-0.00810394					5.36732	0.00192193					5.36732	-0.0016639
5.37206	-0.00809649					5.37206	0.00190785					5.37206	-0.00165329
5.37679	-0.00808893					5.37679	0.00189384					5.37679	-0.00164271
5.38153	-0.00808127					5.38153	0.00187989					5.38153	-0.00163217
5.38627	-0.00807352					5.38627	0.00186601					5.38627	-0.00162166
5.391	-0.00806568					5.391	0.0018522					5.391	-0.00161118
5.39574	-0.00805775					5.39574	0.00183845					5.39574	-0.00160073
5.40048	-0.00804973					5.40048	0.00182475					5.40048	-0.00159031
5.40522	-0.00804163					5.40521	0.00181112					5.40522	-0.00157992
5.40995	-0.00803344					5.40995	0.00179754					5.40995	-0.00156955
5.41469	-0.00802517					5.41469	0.00178401					5.41469	-0.00155922
5.41943	-0.00801683					5.41943	0.00177053					5.41943	-0.00154891
5.42416	-0.0080084					5.42416	0.0017571					5.42416	-0.00153862
5.4289	-0.0079999					5.4289	0.00174371					5.4289	-0.00152836
5.43364	-0.00799133					5.43364	0.00173035					5.43364	-0.00151813
5.43837	-0.00798268					5.43837	0.00171702					5.43837	-0.00150792
5.44311	-0.00797396					5.44311	0.00170373					5.44311	-0.00149773
5.44785	-0.00796517					5.44785	0.00169046					5.44785	-0.00148756
5.45258	-0.00795631					5.45258	0.00167721					5.45258	-0.00147742
5.45732	-0.00794738					5.45732	0.00166398					5.45732	-0.0014673
5.46206	-0.00793838					5.46206	0.00165077					5.46206	-0.0014572
5.46679	-0.00792931					5.46679	0.00163756					5.46679	-0.00144711
5.47153	-0.00792017					5.47153	0.00162437					5.47153	-0.00143705
5.47627	-0.00791096					5.47627	0.00161118					5.47627	-0.001427
5.48101	-0.00790168					5.481	0.001598					5.48101	-0.00141697
5.48574	-0.00789233					5.48574	0.00158481					5.48574	-0.00140694
5.49048	-0.0078829					5.49048	0.00157162					5.49048	-0.00139692
5.49522	-0.00787339					5.49522	0.00155843					5.49522	-0.0013869
5.49995	-0.00786381					5.49995	0.00154524					5.49995	-0.00137688
5.50469	-0.00785414					5.50469	0.00153204					5.50469	-0.00136685
5.50943	-0.00784439					5.50943	0.00151883					5.50943	-0.0013568
5.51416	-0.00783454					5.51416	0.00150562					5.51416	-0.00134673
5.5189	-0.00782461					5.5189	0.00149239					5.5189	-0.00133664
5.52364	-0.00781458					5.52364	0.00147916					5.52364	-0.00132652
5.52837	-0.00780445					5.52837	0.00146592					5.52837	-0.00131635
5.53311	-0.00779422					5.53311	0.00145266					5.53311	-0.00130614
5.53785	-0.00778388					5.53785	0.0014394					5.53785	-0.00129587
5.54258	-0.00777343					5.54258	0.00142613					5.54258	-0.00128554
5.54732	-0.00776286					5.54732	0.00141286					5.54732	-0.00127513
5.55206	-0.00775218					5.55206	0.00139958					5.55206	-0.00126466
5.5568	-0.00774138					5.55679	0.0013863					5.5568	-0.00125409
5.56153	-0.00773046					5.56153	0.00137302					5.56153	-0.00124344
5.56627	-0.00771941					5.56627	0.00135974					5.56627	-0.00123269
5.57101	-0.00770823					5.57101	0.00134647					5.57101	-0.00122183
5.57574	-0.00769693					5.57574	0.00133321					5.57574	-0.00121087
5.58048	-0.0076855					5.58048	0.00131996					5.58048	-0.00119979
5.58522	-0.00767393					5.58522	0.00130672					5.58522	-0.00118859
5.58995	-0.00766224					5.58995	0.00129351					5.58995	-0.00117727
5.59469	-0.00765042					5.59469	0.00128032					5.59469	-0.00116583
5.59943	-0.00763846					5.59943	0.00126715					5.59943	-0.00115425
5.60416	-0.00762638					5.60416	0.00125401					5.60416	-0.00114255
5.6089	-0.00761416					5.6089	0.00124091					5.6089	-0.00113071
5.61364	-0.00760181					5.61364	0.00122784					5.61364	-0.00111873
5.61838	-0.00758933					5.61837	0.00121481					5.61838	-0.00110662
5.62311	-0.00757672					5.62311	0.00120182					5.62311	-0.00109439
5.62785	-0.00756398					5.62785	0.00118887					5.62785	-0.00108202
5.63259	-0.0075511					5.63258	0.00117597					5.63259	-0.00106952
5.63732	-0.0075381					5.63732	0.00116311					5.63732	-0.00105689
5.64206	-0.00752497					5.64206	0.0011503					5.64206	-0.00104415
5.6468	-0.0075117					5.6468	0.00113755					5.6468	-0.00103129
5.65153	-0.00749831					5.65153	0.00112484					5.65153	-0.00101832
5.65627	-0.00748477					5.65627	0.0011122					5.65627	-0.00100524
5.66101	-0.00747111					5.66101	0.00109961					5.66101	-0.000992068
5.66574	-0.0074573					5.66574	0.00108707					5.66574	-0.000978805
5.67048	-0.00744336					5.67048	0.0010746					5.67048	-0.000965461
5.67522	-0.00742928					5.67522	0.0010622					5.67522	-0.000952043
5.67995	-0.00741505					5.67995	0.00104986					5.67995	-0.000938563
5.68469	-0.00740068					5.68469	0.00103759					5.68469	-0.000925029
5.68943	-0.00738617					5.68943	0.00102539					5.68943	-0.000911453
5.69417	-0.00737151					5.69416	0.00101326					5.69417	-0.000897845
5.6989	-0.0073567					5.6989	0.00100122					5.6989	-0.000884216
5.70364	-0.00734173					5.70364	0.000989249					5.70364	-0.000870577
5.70838	-0.00732661					5.70837	0.000977364					5.70838	-0.000856939
5.71311	-0.00731132					5.71311	0.000965565					5.71311	-0.000843314
5.71785	-0.00729588					5.71785	0.000953856					5.71785	-0.000829713
5.72259	-0.00728027					5.72259	0.000942239					5.72259	-0.000816149
5.72732	-0.00726449					5.72732	0.000930718					5.72732	-0.000802631
5.73206	-0.00724854					5.73206	0.000919296					5.73206	-0.000789173
5.7368	-0.00723241					5.7368	0.000907978					5.7368	-0.000775787
5.74153	-0.0072161					5.74153	0.000896767					5.74153	-0.000762483
5.74627	-0.00719961					5.74627	0.000885667					5.74627	-0.000749273
5.75101	-0.00718293					5.75101	0.00087468					5.75101	-0.000736168
5.75574	-0.00716607					5.75574	0.00086381					5.75574	-0.000723179
5.76048	-0.00714901					5.76048	0.000853062					5.76048	-0.000710316
5.76522	-0.00713176					5.76522	0.000842439					5.76522	-0.00069759
5.76996	-0.00711431					5.76995	0.000831944					5.76996	-0.000685011
5.77469	-0.00709666					5.77469	0.00082158					5.77469	-0.000672587
5.77943	-0.00707882					5.77943	0.000811352					5.77943	-0.000660329
5.78417	-0.00706077					5.78416	0.000801261					5.78417	-0.000648245
5.7889	-0.00704252					5.7889	0.000791311					5.7889	-0.000636343
5.79364	-0.00702407					5.79364	0.000781503					5.79364	-0.000624632
5.79838	-0.00700541					5.79838	0.00077184					5.79838	-0.000613116
5.80311	-0.00698656					5.80311	0.000762322					5.80311	-0.000601803
5.80785	-0.0069675					5.80785	0.000752952					5.80785	-0.000590698
5.81259	-0.00694825					5.81259	0.000743728					5.81259	-0.000579806
5.81732	-0.0069288					5.81732	0.000734653					5.81732	-0.000569129
5.82206	-0.00690916					5.82206	0.000725726					5.82206	-0.000558671
5.8268	-0.00688932					5.8268	0.000716947					5.8268	-0.000548433
5.83153	-0.0068693					5.83153	0.000708314					5.83153	-0.000538417
5.83627	-0.00684909					5.83627	0.000699828					5.83627	-0.000528623
5.84101	-0.0068287					5.84101	0.000691486					5.84101	-0.000519049
5.84575	-0.00680812					5.84574	0.000683289					5.84575	-0.000509695
5.85048	-0.00678738					5.85048	0.000675234					5.85048	-0.000500556
5.85522	-0.00676645					5.85522	0.00066732					5.85522	-0.000491629
5.85996	-0.00674536					5.85995	0.000659546					5.85996	-0.00048291
5.86469	-0.0067241					5.86469	0.00065191					5.86469	-0.000474392
5.86943	-0.00670266					5.86943	0.000644411					5.86943	-0.000466068
5.87417	-0.00668106					5.87417	0.000637048					5.87417	-0.000457933
5.8789	-0.00665929					5.8789	0.000629821					5.8789	-0.000449978
5.88364	-0.00663735					5.88364	0.000622729					5.88364	-0.000442195
5.88838	-0.00661525					5.88838	0.000615769					5.88838	-0.000434575
5.89311	-0.00659297					5.89311	0.000608942					5.89311	-0.000427109
5.89785	-0.00657053					5.89785	0.000602247					5.89785	-0.000419788
5.90259	-0.00654792					5.90259	0.000595682					5.90259	-0.000412603
5.90732	-0.00652513					5.90732	0.000589246					5.90732	-0.000405545
5.91206	-0.00650216					5.91206	0.000582936					5.91206	-0.000398604
5.9168	-0.00647902					5.9168	0.000576753					5.9168	-0.000391772
5.92154	-0.0064557					5.92153	0.000570693					5.92154	-0.00038504
5.92627	-0.00643219					5.92627	0.000564756					5.92627	-0.0003784
5.93101	-0.0064085					5.93101	0.000558938					5.93101	-0.000371845
5.93575	-0.00638461					5.93575	0.000553237					5.93575	-0.000365369
5.94048	-0.00636053					5.94048	0.00054765					5.94048	-0.000358966
5.94522	-0.00633625					5.94522	0.000542174					5.94522	-0.000352631
5.94996	-0.00631178					5.94996	0.000536807					5.94996	-0.000346362
5.95469	-0.0062871					5.95469	0.000531543					5.95469	-0.000340154
5.95943	-0.00626222					5.95943	0.000526381					5.95943	-0.000334006
5.96417	-0.00623713					5.96417	0.000521315					5.96417	-0.000327917
5.9689	-0.00621183					5.9689	0.000516342					5.9689	-0.000321886
5.97364	-0.00618632					5.97364	0.000511458					5.97364	-0.000315914
5.97838	-0.00616059					5.97838	0.000506661					5.97838	-0.000310003
5.98311	-0.00613465					5.98311	0.000501945					5.98311	-0.000304155
5.98785	-0.00610849					5.98785	0.000497307					5.98785	-0.000298372
5.99259	-0.00608211					5.99259	0.000492743					5.99259	-0.000292658
5.99733	-0.00605552					5.99732	0.00048825					5.99733	-0.000287016
6.00206	-0.0060287					6.00206	0.000483824					6.00206	-0.000281451
6.0068	-0.00600166					6.0068	0.000479461					6.0068	-0.000275969
6.01154	-0.0059744					6.01154	0.000475156					6.01154	-0.000270573
6.01627	-0.00594691					6.01627	0.000470906					6.01627	-0.000265269
6.02101	-0.0059192					6.02101	0.000466706					6.02101	-0.000260059
6.02575	-0.00589125					6.02575	0.000462553					6.02575	-0.000254949
6.03048	-0.00586308					6.03048	0.000458444					6.03048	-0.000249943
6.03522	-0.00583467					6.03522	0.000454373					6.03522	-0.000245044
6.03996	-0.00580603					6.03996	0.000450336					6.03996	-0.000240256
6.04469	-0.00577715					6.04469	0.000446331					6.04469	-0.000235581
6.04943	-0.00574803					6.04943	0.000442353					6.04943	-0.000231023
6.05417	-0.00571867					6.05417	0.000438398					6.05417	-0.000226583
6.0589	-0.00568906					6.0589	0.000434463					6.0589	-0.000222262
6.06364	-0.00565922					6.06364	0.000430545					6.06364	-0.000218061
6.06838	-0.00562912					6.06838	0.00042664					6.06838	-0.000213979
6.07312	-0.00559878					6.07311	0.000422745					6.07312	-0.000210015
6.07785	-0.00556818					6.07785	0.000418858					6.07785	-0.000206167
6.08259	-0.00553734					6.08259	0.000414977					6.08259	-0.000202434
6.08733	-0.00550625					6.08733	0.000411102					6.08733	-0.000198813
6.09206	-0.00547491					6.09206	0.00040723					6.09206	-0.0001953
6.0968	-0.00544332					6.0968	0.000403362					6.0968	-0.000191891
6.10154	-0.00541149					6.10154	0.000399498					6.10154	-0.000188582
6.10627	-0.00537942					6.10627	0.000395636					6.10627	-0.000185368
6.11101	-0.00534711					6.11101	0.000391779					6.11101	-0.000182244
6.11575	-0.00531457					6.11575	0.000387926					6.11575	-0.000179207
6.12048	-0.0052818					6.12048	0.000384078					6.12048	-0.00017625
6.12522	-0.00524881					6.12522	0.000380238					6.12522	-0.000173368
6.12996	-0.00521561					6.12996	0.000376405					6.12996	-0.000170555
6.13469	-0.0051822					6.13469	0.000372583					6.13469	-0.000167807
6.13943	-0.00514859					6.13943	0.000368774					6.13943	-0.000165119
6.14417	-0.00511479					6.14417	0.000364979					6.14417	-0.000162486
6.14891	-0.00508082					6.1489	0.000361202					6.14891	-0.000159904
6.15364	-0.00504667					6.15364	0.000357444					6.15364	-0.000157369
6.15838	-0.00501236					6.15838	0.000353709					6.15838	-0.000154878
6.16312	-0.0049779					6.16312	0.000349999					6.16312	-0.000152428
6.16785	-0.00494331					6.16785	0.000346318					6.16785	-0.000150018
6.17259	-0.00490858					6.17259	0.000342669					6.17259	-0.000147645
6.17733	-0.00487373					6.17733	0.000339055					6.17733	-0.000145307
6.18206	-0.00483877					6.18206	0.000335479					6.18206	-0.000143005
6.1868	-0.00480371					6.1868	0.000331944					6.1868	-0.000140736
6.19154	-0.00476855					6.19154	0.000328455					6.19154	-0.000138502
6.19627	-0.00473331					6.19627	0.000325015					6.19627	-0.000136303
6.20101	-0.00469799					6.20101	0.000321629					6.20101	-0.000134139
6.20575	-0.00466261					6.20575	0.000318298					6.20575	-0.000132012
6.21049	-0.00462716					6.21048	0.000315028					6.21049	-0.000129922
6.21522	-0.00459166					6.21522	0.000311821					6.21522	-0.000127873
6.21996	-0.0045561					6.21996	0.00030868					6.21996	-0.000125866
6.2247	-0.0045205					6.22469	0.000305607					6.2247	-0.000123904
6.22943	-0.00448485					6.22943	0.000302605					6.22943	-0.000121989
6.23417	-0.00444917					6.23417	0.000299675					6.23417	-0.000120122
6.23891	-0.00441345					6.23891	0.00029682					6.23891	-0.000118307
6.24364	-0.00437769					6.24364	0.00029404					6.24364	-0.000116545
6.24838	-0.00434191					6.24838	0.000291336					6.24838	-0.00011484
6.25312	-0.00430609					6.25312	0.00028871					6.25312	-0.000113193
6.25785	-0.00427023					6.25785	0.00028616					6.25785	-0.000111608
6.26259	-0.00423434					6.26259	0.000283689					6.26259	-0.000110085
6.26733	-0.00419842					6.26733	0.000281295					6.26733	-0.000108629
6.27206	-0.00416247					6.27206	0.000278979					6.27206	-0.000107241
6.2768	-0.00412647					6.2768	0.000276742					6.2768	-0.000105923
6.28154	-0.00409044					6.28154	0.000274582					6.28154	-0.000104676
6.28628	-0.00405436					6.28627	0.000272501					6.28628	-0.000103501
6.29101	-0.00401824					6.29101	0.000270497					6.29101	-0.000102399
6.29575	-0.00398206					6.29575	0.000268573					6.29575	-0.000101371
6.30049	-0.00394584					6.30048	0.000266729					6.30049	-0.000100418
6.30522	-0.00390955					6.30522	0.000264966					6.30522	-9.95e-05
6.30996	-0.00387321					6.30996	0.000263286					6.30996	-9.87e-05
6.3147	-0.00383679					6.3147	0.000261691					6.3147	-9.8e-05
6.31943	-0.00380031					6.31943	0.000260182					6.31943	-9.73e-05
6.32417	-0.00376375					6.32417	0.000258762					6.32417	-9.68e-05
6.32891	-0.00372711					6.32891	0.000257431					6.32891	-9.62e-05
6.33364	-0.00369038					6.33364	0.000256191					6.33364	-9.58e-05
6.33838	-0.00365355					6.33838	0.000255045					6.33838	-9.54e-05
6.34312	-0.00361663					6.34312	0.000253993					6.34312	-9.51e-05
6.34785	-0.00357961					6.34785	0.000253037					6.34785	-9.48e-05
6.35259	-0.00354247					6.35259	0.000252178					6.35259	-9.46e-05
6.35733	-0.00350522					6.35733	0.000251416					6.35733	-9.45e-05
6.36207	-0.00346784					6.36206	0.000250753					6.36207	-9.44e-05
6.3668	-0.00343033					6.3668	0.000250188					6.3668	-9.44e-05
6.37154	-0.00339267					6.37154	0.00024972					6.37154	-9.44e-05
6.37628	-0.00335487					6.37627	0.00024935					6.37628	-9.45e-05
6.38101	-0.00331691					6.38101	0.000249076					6.38101	-9.47e-05
6.38575	-0.00327879					6.38575	0.000248898					6.38575	-9.49e-05
6.39049	-0.00324049					6.39049	0.000248814					6.39049	-9.51e-05
6.39522	-0.00320202					6.39522	0.000248822					6.39522	-9.55e-05
6.39996	-0.00316336					6.39996	0.000248921					6.39996	-9.59e-05
6.4047	-0.00312452					6.4047	0.000249109					6.4047	-9.63e-05
6.40943	-0.00308547					6.40943	0.000249384					6.40943	-9.68e-05
6.41417	-0.00304623					6.41417	0.000249746					6.41417	-9.74e-05
6.41891	-0.00300679					6.41891	0.000250192					6.41891	-9.81e-05
6.42364	-0.00296715					6.42364	0.00025072					6.42364	-9.89e-05
6.42838	-0.0029273					6.42838	0.000251327					6.42838	-9.97e-05
6.43312	-0.00288727					6.43312	0.000252013					6.43312	-0.000100632
6.43786	-0.00284704					6.43785	0.000252773					6.43786	-0.000101661
6.44259	-0.00280662					6.44259	0.000253607					6.44259	-0.00010279
6.44733	-0.00276604					6.44733	0.00025451					6.44733	-0.000104023
6.45207	-0.00272529					6.45206	0.000255481					6.45207	-0.000105365
6.4568	-0.00268439					6.4568	0.000256518					6.4568	-0.00010682
6.46154	-0.00264336					6.46154	0.000257616					6.46154	-0.000108392
6.46628	-0.00260221					6.46628	0.000258775					6.46628	-0.000110082
6.47101	-0.00256096					6.47101	0.00025999					6.47101	-0.000111893
6.47575	-0.00251963					6.47575	0.000261259					6.47575	-0.000113827
6.48049	-0.00247825					6.48049	0.00026258					6.48049	-0.000115886
6.48522	-0.00243682					6.48522	0.000263949					6.48522	-0.000118069
6.48996	-0.00239538					6.48996	0.000265365					6.48996	-0.000120377
6.4947	-0.00235395					6.4947	0.000266825					6.4947	-0.000122806
6.49943	-0.00231254					6.49943	0.000268328					6.49943	-0.000125356
6.50417	-0.00227117					6.50417	0.000269871					6.50417	-0.000128022
6.50891	-0.00222988					6.50891	0.000271453					6.50891	-0.000130802
6.51365	-0.00218867					6.51364	0.000273074					6.51365	-0.000133691
6.51838	-0.00214757					6.51838	0.000274733					6.51838	-0.000136683
6.52312	-0.00210659					6.52312	0.000276431					6.52312	-0.000139773
6.52786	-0.00206574					6.52785	0.000278168					6.52786	-0.000142953
6.53259	-0.00202504					6.53259	0.000279945					6.53259	-0.000146218
6.53733	-0.00198451					6.53733	0.000281763					6.53733	-0.000149559
6.54207	-0.00194415					6.54207	0.000283623					6.54207	-0.00015297
6.5468	-0.00190398					6.5468	0.000285528					6.5468	-0.000156442
6.55154	-0.00186399					6.55154	0.000287479					6.55154	-0.000159967
6.55628	-0.0018242					6.55628	0.000289477					6.55628	-0.000163536
6.56101	-0.00178461					6.56101	0.000291527					6.56101	-0.000167141
6.56575	-0.00174522					6.56575	0.000293631					6.56575	-0.000170774
6.57049	-0.00170604					6.57049	0.000295791					6.57049	-0.000174426
6.57522	-0.00166707					6.57522	0.00029801					6.57522	-0.00017809
6.57996	-0.00162831					6.57996	0.000300292					6.57996	-0.000181759
6.5847	-0.00158975					6.5847	0.00030264					6.5847	-0.000185424
6.58944	-0.0015514					6.58943	0.000305057					6.58944	-0.000189081
6.59417	-0.00151325					6.59417	0.000307546					6.59417	-0.000192721
6.59891	-0.00147531					6.59891	0.000310112					6.59891	-0.00019634
6.60365	-0.00143756					6.60365	0.000312756					6.60365	-0.000199933
6.60838	-0.00140001					6.60838	0.000315483					6.60838	-0.000203493
6.61312	-0.00136265					6.61312	0.000318297					6.61312	-0.000207018
6.61786	-0.00132548					6.61786	0.0003212					6.61786	-0.000210503
6.62259	-0.00128849					6.62259	0.000324197					6.62259	-0.000213945
6.62733	-0.00125168					6.62733	0.000327291					6.62733	-0.000217342
6.63207	-0.00121505					6.63207	0.000330487					6.63207	-0.000220691
6.6368	-0.00117858					6.6368	0.000333786					6.6368	-0.000223991
6.64154	-0.00114228					6.64154	0.000337194					6.64154	-0.00022724
6.64628	-0.00110615					6.64628	0.000340712					6.64628	-0.000230439
6.65101	-0.00107017					6.65101	0.000344344					6.65101	-0.000233588
6.65575	-0.00103435					6.65575	0.00034809					6.65575	-0.000236686
6.66049	-0.000998672					6.66049	0.000351954					6.66049	-0.000239735
6.66523	-0.000963146					6.66522	0.000355937					6.66523	-0.000242735
6.66996	-0.000927762					6.66996	0.000360041					6.66996	-0.000245687
6.6747	-0.000892519					6.6747	0.000364266					6.6747	-0.000248594
6.67944	-0.000857413					6.67944	0.000368612					6.67944	-0.000251458
6.68417	-0.000822442					6.68417	0.00037308					6.68417	-0.000254279
6.68891	-0.000787604					6.68891	0.00037767					6.68891	-0.00025706
6.69365	-0.000752898					6.69365	0.00038238					6.69365	-0.000259805
6.69838	-0.000718324					6.69838	0.000387211					6.69838	-0.000262516
6.70312	-0.000683882					6.70312	0.000392161					6.70312	-0.000265194
6.70786	-0.000649573					6.70786	0.000397229					6.70786	-0.000267842
6.71259	-0.000615399					6.71259	0.000402413					6.71259	-0.000270461
6.71733	-0.00058136					6.71733	0.000407713					6.71733	-0.000273053
6.72207	-0.000547461					6.72207	0.000413126					6.72207	-0.000275619
6.72681	-0.000513705					6.7268	0.000418652					6.72681	-0.000278159
6.73154	-0.000480096					6.73154	0.000424288					6.73154	-0.000280674
6.73628	-0.00044664					6.73628	0.000430035					6.73628	-0.000283164
6.74102	-0.000413344					6.74101	0.000435891					6.74102	-0.000285627
6.74575	-0.000380212					6.74575	0.000441853					6.74575	-0.000288063
6.75049	-0.000347254					6.75049	0.000447923					6.75049	-0.000290469
6.75523	-0.000314477					6.75523	0.000454097					6.75523	-0.000292844
6.75996	-0.000281888					6.75996	0.000460374					6.75996	-0.000295184
6.7647	-0.000249496					6.7647	0.000466753					6.7647	-0.000297485
6.76944	-0.00021731					6.76944	0.000473233					6.76944	-0.000299744
6.77417	-0.000185338					6.77417	0.000479812					6.77417	-0.000301955
6.77891	-0.00015359					6.77891	0.000486488					6.77891	-0.000304112
6.78365	-0.000122073					6.78365	0.000493261					6.78365	-0.000306211
6.78838	-9.08e-05					6.78838	0.000500128					6.78838	-0.000308245
6.79312	-5.98e-05					6.79312	0.000507086					6.79312	-0.000310208
6.79786	-2.9e-05					6.79786	0.000514136					6.79786	-0.000312093
6.8026	1.52E-06					6.80259	0.000521274					6.8026	-0.000313893
6.80733	3.18E-05					6.80733	0.000528499					6.80733	-0.000315602
6.81207	6.17E-05					6.81207	0.00053581					6.81207	-0.000317212
6.81681	9.14E-05					6.8168	0.000543203					6.81681	-0.000318717
6.82154	0.000120844					6.82154	0.000550677					6.82154	-0.000320108
6.82628	0.000149969					6.82628	0.000558231					6.82628	-0.000321379
6.83102	0.000178807					6.83102	0.000565863					6.83102	-0.000322524
6.83575	0.000207355					6.83575	0.000573573					6.83575	-0.000323535
6.84049	0.000235612					6.84049	0.000581358					6.84049	-0.000324405
6.84523	0.000263577					6.84523	0.00058922					6.84523	-0.000325129
6.84996	0.000291253					6.84996	0.000597156					6.84996	-0.0003257
6.8547	0.000318638					6.8547	0.000605166					6.8547	-0.000326112
6.85944	0.000345734					6.85944	0.000613251					6.85944	-0.00032636
6.86417	0.000372543					6.86417	0.000621409					6.86417	-0.000326438
6.86891	0.000399067					6.86891	0.000629639					6.86891	-0.000326342
6.87365	0.000425307					6.87365	0.000637942					6.87365	-0.000326065
6.87839	0.000451269					6.87838	0.000646318					6.87839	-0.000325603
6.88312	0.000476952					6.88312	0.000654766					6.88312	-0.000324951
6.88786	0.000502361					6.88786	0.000663285					6.88786	-0.000324106
6.8926	0.000527497					6.89259	0.000671877					6.8926	-0.000323062
6.89733	0.000552364					6.89733	0.000680539					6.89733	-0.000321816
6.90207	0.000576965					6.90207	0.000689272					6.90207	-0.000320363
6.90681	0.000601301					6.90681	0.000698075					6.90681	-0.000318701
6.91154	0.000625375					6.91154	0.000706947					6.91154	-0.000316827
6.91628	0.000649187					6.91628	0.000715887					6.91628	-0.000314737
6.92102	0.00067274					6.92102	0.000724895					6.92102	-0.000312427
6.92575	0.000696034					6.92575	0.000733969					6.92575	-0.000309895
6.93049	0.000719072					6.93049	0.000743107					6.93049	-0.000307139
6.93523	0.000741853					6.93523	0.000752308					6.93523	-0.000304156
6.93996	0.000764378					6.93996	0.000761572					6.93996	-0.000300944
6.9447	0.000786647					6.9447	0.000770896					6.9447	-0.000297501
6.94944	0.000808659					6.94944	0.000780279					6.94944	-0.000293826
6.95418	0.000830414					6.95417	0.000789719					6.95418	-0.000289917
6.95891	0.000851909					6.95891	0.000799214					6.95891	-0.000285775
6.96365	0.000873143					6.96365	0.000808762					6.96365	-0.000281398
6.96839	0.000894114					6.96838	0.00081836					6.96839	-0.000276788
6.97312	0.000914819					6.97312	0.000828005					6.97312	-0.000271945
6.97786	0.000935256					6.97786	0.000837693					6.97786	-0.000266871
6.9826	0.000955421					6.9826	0.000847421					6.9826	-0.000261565
6.98733	0.000975312					6.98733	0.000857185					6.98733	-0.000256032
6.99207	0.000994924					6.99207	0.000866981					6.99207	-0.000250272
6.99681	0.00101425					6.99681	0.000876806					6.99681	-0.00024429
7.00154	0.0010333					7.00154	0.000886654					7.00154	-0.000238088
7.00628	0.00105205					7.00628	0.000896521					7.00628	-0.000231671
7.01102	0.00107051					7.01102	0.000906403					7.01102	-0.000225043
7.01575	0.00108866					7.01575	0.000916295					7.01575	-0.000218209
7.02049	0.00110652					7.02049	0.000926193					7.02049	-0.000211175
7.02523	0.00112406					7.02523	0.000936093					7.02523	-0.000203946
7.02997	0.00114129					7.02996	0.000945988					7.02997	-0.000196529
7.0347	0.0011582					7.0347	0.000955876					7.0347	-0.000188928
7.03944	0.00117479					7.03944	0.000965753					7.03944	-0.00018115
7.04418	0.00119105					7.04417	0.000975614					7.04418	-0.000173202
7.04891	0.00120698					7.04891	0.000985458					7.04891	-0.00016509
7.05365	0.00122257					7.05365	0.000995281					7.05365	-0.000156819
7.05839	0.00123783					7.05839	0.00100508					7.05839	-0.000148397
7.06312	0.00125274					7.06312	0.00101486					7.06312	-0.000139827
7.06786	0.00126731					7.06786	0.0010246					7.06786	-0.000131117
7.0726	0.00128153					7.0726	0.00103432					7.0726	-0.000122272
7.07733	0.0012954					7.07733	0.00104401					7.07733	-0.000113296
7.08207	0.00130892					7.08207	0.00105368					7.08207	-0.000104195
7.08681	0.00132208					7.08681	0.00106331					7.08681	-9.5e-05
7.09154	0.00133489					7.09154	0.0010729					7.09154	-8.56e-05
7.09628	0.00134735					7.09628	0.00108247					7.09628	-7.62e-05
7.10102	0.00135946					7.10102	0.00109201					7.10102	-6.66e-05
7.10576	0.00137121					7.10575	0.00110151					7.10576	-5.69e-05
7.11049	0.00138261					7.11049	0.00111099					7.11049	-4.71e-05
7.11523	0.00139367					7.11523	0.00112043					7.11523	-3.72e-05
7.11997	0.00140438					7.11996	0.00112985					7.11997	-2.72e-05
7.1247	0.00141475					7.1247	0.00113923					7.1247	-1.71e-05
7.12944	0.00142478					7.12944	0.00114859					7.12944	-6.9e-06
7.13418	0.00143448					7.13418	0.00115793					7.13418	3.42E-06
7.13891	0.00144385					7.13891	0.00116723					7.13891	1.38E-05
7.14365	0.0014529					7.14365	0.00117652					7.14365	2.44E-05
7.14839	0.00146163					7.14839	0.00118578					7.14839	3.50E-05
7.15312	0.00147005					7.15312	0.00119501					7.15312	4.57E-05
7.15786	0.00147817					7.15786	0.00120423					7.15786	5.65E-05
7.1626	0.00148598					7.1626	0.00121343					7.1626	6.75E-05
7.16733	0.00149351					7.16733	0.00122261					7.16733	7.85E-05
7.17207	0.00150076					7.17207	0.00123178					7.17207	8.96E-05
7.17681	0.00150774					7.17681	0.00124093					7.17681	0.00010085
7.18155	0.00151445					7.18154	0.00125008					7.18155	0.000112172
7.18628	0.0015209					7.18628	0.00125921					7.18628	0.000123592
7.19102	0.0015271					7.19102	0.00126833					7.19102	0.000135107
7.19576	0.00153306					7.19575	0.00127744					7.19576	0.000146719
7.20049	0.00153878					7.20049	0.00128655					7.20049	0.000158427
7.20523	0.00154428					7.20523	0.00129565					7.20523	0.00017023
7.20997	0.00154956					7.20997	0.00130475					7.20997	0.000182128
7.2147	0.00155464					7.2147	0.00131384					7.2147	0.000194121
7.21944	0.00155951					7.21944	0.00132293					7.21944	0.000206208
7.22418	0.00156419					7.22418	0.00133202					7.22418	0.000218391
7.22891	0.00156869					7.22891	0.0013411					7.22891	0.000230667
7.23365	0.001573					7.23365	0.00135018					7.23365	0.000243035
7.23839	0.00157714					7.23839	0.00135925					7.23839	0.000255497
7.24312	0.00158112					7.24312	0.00136833					7.24312	0.00026805
7.24786	0.00158494					7.24786	0.00137739					7.24786	0.000280695
7.2526	0.00158861					7.2526	0.00138646					7.2526	0.000293429
7.25734	0.00159213					7.25733	0.00139551					7.25734	0.00030625
7.26207	0.00159552					7.26207	0.00140456					7.26207	0.000319156
7.26681	0.00159877					7.26681	0.00141361					7.26681	0.000332145
7.27155	0.00160189					7.27155	0.00142265					7.27155	0.000345213
7.27628	0.0016049					7.27628	0.00143168					7.27628	0.000358357
7.28102	0.00160779					7.28102	0.00144069					7.28102	0.000371571
7.28576	0.00161056					7.28576	0.0014497					7.28576	0.000384851
7.29049	0.00161324					7.29049	0.0014587					7.29049	0.00039819
7.29523	0.00161581					7.29523	0.00146768					7.29523	0.000411582
7.29997	0.00161829					7.29997	0.00147664					7.29997	0.000425022
7.3047	0.00162068					7.3047	0.00148558					7.3047	0.000438502
7.30944	0.00162298					7.30944	0.0014945					7.30944	0.000452014
7.31418	0.00162521					7.31418	0.0015034					7.31418	0.000465551
7.31892	0.00162736					7.31891	0.00151227					7.31892	0.000479104
7.32365	0.00162945					7.32365	0.00152111					7.32365	0.000492667
7.32839	0.00163147					7.32839	0.00152991					7.32839	0.000506229
7.33313	0.00163343					7.33312	0.00153869					7.33313	0.000519783
7.33786	0.00163534					7.33786	0.00154742					7.33786	0.000533321
7.3426	0.0016372					7.3426	0.00155612					7.3426	0.000546834
7.34734	0.00163901					7.34734	0.00156477					7.34734	0.000560314
7.35207	0.00164078					7.35207	0.00157338					7.35207	0.000573754
7.35681	0.00164252					7.35681	0.00158194					7.35681	0.000587146
7.36155	0.00164422					7.36155	0.00159046					7.36155	0.000600485
7.36628	0.00164588					7.36628	0.00159894					7.36628	0.000613764
7.37102	0.00164752					7.37102	0.00160736					7.37102	0.000626976
7.37576	0.00164914					7.37576	0.00161575					7.37576	0.000640119
7.38049	0.00165073					7.38049	0.00162408					7.38049	0.000653185
7.38523	0.00165229					7.38523	0.00163238					7.38523	0.000666173
7.38997	0.00165383					7.38997	0.00164064					7.38997	0.000679078
7.39471	0.00165534					7.3947	0.00164885					7.39471	0.000691897
7.39944	0.00165684					7.39944	0.00165703					7.39944	0.000704628
7.40418	0.0016583					7.40418	0.00166517					7.40418	0.00071727
7.40892	0.00165974					7.40891	0.00167329					7.40892	0.000729823
7.41365	0.00166116					7.41365	0.00168136					7.41365	0.000742284
7.41839	0.00166254					7.41839	0.00168942					7.41839	0.000754654
7.42313	0.00166389					7.42313	0.00169744					7.42313	0.000766933
7.42786	0.0016652					7.42786	0.00170544					7.42786	0.000779121
7.4326	0.00166648					7.4326	0.00171342					7.4326	0.00079122
7.43734	0.00166771					7.43734	0.00172137					7.43734	0.00080323
7.44207	0.00166891					7.44207	0.0017293					7.44207	0.000815152
7.44681	0.00167005					7.44681	0.0017372					7.44681	0.000826988
7.45155	0.00167115					7.45155	0.00174508					7.45155	0.000838738
7.45628	0.0016722					7.45628	0.00175294					7.45628	0.000850406
7.46102	0.00167319					7.46102	0.00176077					7.46102	0.000861992
7.46576	0.00167413					7.46576	0.00176857					7.46576	0.000873499
7.4705	0.00167501					7.47049	0.00177634					7.4705	0.000884927
7.47523	0.00167583					7.47523	0.00178408					7.47523	0.000896279
7.47997	0.0016766					7.47997	0.00179179					7.47997	0.000907556
7.48471	0.00167731					7.4847	0.00179945					7.48471	0.000918759
7.48944	0.00167796					7.48944	0.00180708					7.48944	0.000929889
7.49418	0.00167855					7.49418	0.00181465					7.49418	0.000940946
7.49892	0.00167908					7.49892	0.00182218					7.49892	0.000951932
7.50365	0.00167956					7.50365	0.00182966					7.50365	0.000962844
7.50839	0.00167998					7.50839	0.00183708					7.50839	0.000973684
7.51313	0.00168035					7.51313	0.00184444					7.51313	0.000984451
7.51786	0.00168067					7.51786	0.00185174					7.51786	0.000995142
7.5226	0.00168094					7.5226	0.00185896					7.5226	0.00100576
7.52734	0.00168116					7.52734	0.00186611					7.52734	0.00101629
7.53207	0.00168133					7.53207	0.00187319					7.53207	0.00102674
7.53681	0.00168147					7.53681	0.00188018					7.53681	0.00103711
7.54155	0.00168156					7.54155	0.0018871					7.54155	0.00104739
7.54629	0.00168162					7.54628	0.00189391					7.54629	0.00105756
7.55102	0.00168165					7.55102	0.00190064					7.55102	0.00106764
7.55576	0.00168165					7.55576	0.00190727					7.55576	0.00107761
7.5605	0.00168162					7.56049	0.00191381					7.5605	0.00108747
7.56523	0.00168157					7.56523	0.00192024					7.56523	0.00109721
7.56997	0.0016815					7.56997	0.00192656					7.56997	0.00110682
7.57471	0.00168142					7.57471	0.00193278					7.57471	0.00111629
7.57944	0.00168133					7.57944	0.00193888					7.57944	0.00112562
7.58418	0.00168123					7.58418	0.00194488					7.58418	0.0011348
7.58892	0.00168114					7.58892	0.00195077					7.58892	0.00114382
7.59365	0.00168105					7.59365	0.00195654					7.59365	0.00115267
7.59839	0.00168098					7.59839	0.00196221					7.59839	0.00116135
7.60313	0.00168092					7.60313	0.00196776					7.60313	0.00116985
7.60786	0.00168089					7.60786	0.00197321					7.60786	0.00117815
7.6126	0.00168089					7.6126	0.00197855					7.6126	0.00118625
7.61734	0.00168094					7.61734	0.00198378					7.61734	0.00119415
7.62208	0.00168103					7.62207	0.00198891					7.62208	0.00120184
7.62681	0.00168118					7.62681	0.00199394					7.62681	0.00120931
7.63155	0.0016814					7.63155	0.00199887					7.63155	0.00121656
7.63629	0.0016817					7.63628	0.0020037					7.63629	0.00122357
7.64102	0.00168208					7.64102	0.00200845					7.64102	0.00123036
7.64576	0.00168257					7.64576	0.00201311					7.64576	0.0012369
7.6505	0.00168316					7.6505	0.00201768					7.6505	0.0012432
7.65523	0.00168387					7.65523	0.00202218					7.65523	0.00124926
7.65997	0.00168471					7.65997	0.0020266					7.65997	0.00125507
7.66471	0.0016857					7.66471	0.00203095					7.66471	0.00126062
7.66944	0.00168684					7.66944	0.00203524					7.66944	0.00126593
7.67418	0.00168814					7.67418	0.00203946					7.67418	0.00127098
7.67892	0.00168962					7.67892	0.00204362					7.67892	0.00127578
7.68365	0.00169129					7.68365	0.00204773					7.68365	0.00128032
7.68839	0.00169315					7.68839	0.00205179					7.68839	0.00128462
7.69313	0.00169522					7.69313	0.0020558					7.69313	0.00128866
7.69787	0.0016975					7.69786	0.00205977					7.69787	0.00129245
7.7026	0.00170001					7.7026	0.0020637					7.7026	0.001296
7.70734	0.00170275					7.70734	0.0020676					7.70734	0.0012993
7.71208	0.00170573					7.71207	0.00207146					7.71208	0.00130236
7.71681	0.00170895					7.71681	0.00207529					7.71681	0.00130518
7.72155	0.00171242					7.72155	0.00207909					7.72155	0.00130777
7.72629	0.00171615					7.72629	0.00208287					7.72629	0.00131013
7.73102	0.00172013					7.73102	0.00208662					7.73102	0.00131227
7.73576	0.00172437					7.73576	0.00209036					7.73576	0.00131419
7.7405	0.00172887					7.7405	0.00209408					7.7405	0.0013159
7.74523	0.00173363					7.74523	0.00209778					7.74523	0.00131741
7.74997	0.00173866					7.74997	0.00210147					7.74997	0.00131871
7.75471	0.00174396					7.75471	0.00210515					7.75471	0.00131983
7.75944	0.00174952					7.75944	0.00210882					7.75944	0.00132077
7.76418	0.00175535					7.76418	0.00211249					7.76418	0.00132153
7.76892	0.00176145					7.76892	0.00211615					7.76892	0.00132212
7.77366	0.00176781					7.77365	0.00211981					7.77366	0.00132254
7.77839	0.00177444					7.77839	0.00212346					7.77839	0.00132282
7.78313	0.00178133					7.78313	0.00212713					7.78313	0.00132294
7.78787	0.00178849					7.78786	0.00213079					7.78787	0.00132293
7.7926	0.00179592					7.7926	0.00213447					7.7926	0.00132278
7.79734	0.00180362					7.79734	0.00213816					7.79734	0.0013225
7.80208	0.0018116					7.80208	0.00214186					7.80208	0.0013221
7.80681	0.00181984					7.80681	0.00214558					7.80681	0.00132158
7.81155	0.00182837					7.81155	0.00214932					7.81155	0.00132095
7.81629	0.00183717					7.81629	0.00215308					7.81629	0.00132022
7.82102	0.00184626					7.82102	0.00215687					7.82102	0.00131938
7.82576	0.00185564					7.82576	0.00216069					7.82576	0.00131844
7.8305	0.00186532					7.8305	0.00216454					7.8305	0.0013174
7.83523	0.00187529					7.83523	0.00216842					7.83523	0.00131628
7.83997	0.00188558					7.83997	0.00217234					7.83997	0.00131506
7.84471	0.00189617					7.84471	0.0021763					7.84471	0.00131376
7.84945	0.00190709					7.84944	0.0021803					7.84945	0.00131238
7.85418	0.00191834					7.85418	0.00218434					7.85418	0.00131092
7.85892	0.00192992					7.85892	0.00218843					7.85892	0.00130939
7.86366	0.00194185					7.86365	0.00219256					7.86366	0.00130778
7.86839	0.00195413					7.86839	0.00219675					7.86839	0.00130611
7.87313	0.00196677					7.87313	0.00220098					7.87313	0.00130438
7.87787	0.00197978					7.87787	0.00220527					7.87787	0.0013026
7.8826	0.00199317					7.8826	0.00220962					7.8826	0.00130076
7.88734	0.00200695					7.88734	0.00221403					7.88734	0.00129889
7.89208	0.00202111					7.89208	0.0022185					7.89208	0.00129698
7.89681	0.00203569					7.89681	0.00222305					7.89681	0.00129504
7.90155	0.00205067					7.90155	0.00222766					7.90155	0.00129309
7.90629	0.00206607					7.90629	0.00223236					7.90629	0.00129113
7.91103	0.00208189					7.91102	0.00223713					7.91103	0.00128918
7.91576	0.00209815					7.91576	0.002242					7.91576	0.00128724
7.9205	0.00211485					7.9205	0.00224696					7.9205	0.00128532
7.92524	0.00213201					7.92523	0.00225203					7.92524	0.00128344
7.92997	0.00214962					7.92997	0.0022572					7.92997	0.00128162
7.93471	0.00216769					7.93471	0.0022625					7.93471	0.00127985
7.93945	0.00218625					7.93945	0.00226791					7.93945	0.00127816
7.94418	0.00220529					7.94418	0.00227346					7.94418	0.00127656
7.94892	0.00222483					7.94892	0.00227915					7.94892	0.00127506
7.95366	0.00224487					7.95366	0.00228498					7.95366	0.00127367
7.95839	0.00226543					7.95839	0.00229097					7.95839	0.00127241
7.96313	0.00228652					7.96313	0.00229712					7.96313	0.00127128
7.96787	0.00230816					7.96787	0.00230343					7.96787	0.0012703
7.9726	0.00233035					7.9726	0.00230992					7.9726	0.00126948
7.97734	0.00235311					7.97734	0.0023166					7.97734	0.00126883
7.98208	0.00237645					7.98208	0.00232346					7.98208	0.00126835
7.98682	0.0024004					7.98681	0.00233052					7.98682	0.00126806
7.99155	0.00242496					7.99155	0.00233779					7.99155	0.00126796
7.99629	0.00245015					7.99629	0.00234526					7.99629	0.00126806
8.00103	0.002476					8.00102	0.00235295					8.00103	0.00126836
8.00576	0.00250252					8.00576	0.00236086					8.00576	0.00126887
8.0105	0.00252972					8.0105	0.00236899					8.0105	0.0012696
8.01524	0.00255764					8.01524	0.00237737					8.01524	0.00127054
8.01997	0.00258628					8.01997	0.00238598					8.01997	0.0012717
8.02471	0.00261567					8.02471	0.00239484					8.02471	0.00127307
8.02945	0.00264582					8.02945	0.00240396					8.02945	0.00127467
8.03418	0.00267676					8.03418	0.00241333					8.03418	0.00127649
8.03892	0.00270851					8.03892	0.00242298					8.03892	0.00127852
8.04366	0.00274109					8.04366	0.0024329					8.04366	0.00128077
8.04839	0.00277451					8.04839	0.00244309					8.04839	0.00128324
8.05313	0.0028088					8.05313	0.00245358					8.05313	0.00128592
8.05787	0.00284397					8.05787	0.00246435					8.05787	0.00128881
8.06261	0.00288004					8.0626	0.00247543					8.06261	0.0012919
8.06734	0.00291704					8.06734	0.00248681					8.06734	0.0012952
8.07208	0.00295497					8.07208	0.00249851					8.07208	0.00129871
8.07682	0.00299385					8.07681	0.00251053					8.07682	0.0013024
8.08155	0.00303371					8.08155	0.00252288					8.08155	0.0013063
8.08629	0.00307455					8.08629	0.00253556					8.08629	0.00131039
8.09103	0.00311638					8.09103	0.00254858					8.09103	0.00131467
8.09576	0.00315922					8.09576	0.00256195					8.09576	0.00131913
8.1005	0.00320308					8.1005	0.00257567					8.1005	0.00132378
8.10524	0.00324798					8.10524	0.00258976					8.10524	0.00132862
8.10997	0.00329391					8.10997	0.00260422					8.10997	0.00133365
8.11471	0.00334089					8.11471	0.00261905					8.11471	0.00133887
8.11945	0.00338892					8.11945	0.00263427					8.11945	0.00134427
8.12418	0.00343801					8.12418	0.00264988					8.12418	0.00134987
8.12892	0.00348816					8.12892	0.00266589					8.12892	0.00135566
8.13366	0.00353938					8.13366	0.0026823					8.13366	0.00136166
8.1384	0.00359167					8.13839	0.00269914					8.1384	0.00136786
8.14313	0.00364503					8.14313	0.00271639					8.14313	0.00137427
8.14787	0.00369945					8.14787	0.00273407					8.14787	0.0013809
8.15261	0.00375495					8.1526	0.0027522					8.15261	0.00138777
8.15734	0.00381152					8.15734	0.00277077					8.15734	0.00139487
8.16208	0.00386915					8.16208	0.00278979					8.16208	0.00140221
8.16682	0.00392786					8.16682	0.00280927					8.16682	0.00140982
8.17155	0.00398763					8.17155	0.00282923					8.17155	0.0014177
8.17629	0.00404847					8.17629	0.00284967					8.17629	0.00142586
8.18103	0.00411039					8.18103	0.00287059					8.18103	0.00143431
8.18576	0.00417336					8.18576	0.00289202					8.18576	0.00144308
8.1905	0.00423741					8.1905	0.00291395					8.1905	0.00145216
8.19524	0.00430254					8.19524	0.00293641					8.19524	0.00146158
8.19997	0.00436873					8.19997	0.00295939					8.19997	0.00147135
8.20471	0.004436					8.20471	0.00298292					8.20471	0.00148148
8.20945	0.00450436					8.20945	0.003007					8.20945	0.00149199
8.21419	0.0045738					8.21418	0.00303165					8.21419	0.00150288
8.21892	0.00464434					8.21892	0.00305688					8.21892	0.00151417
8.22366	0.00471598					8.22366	0.00308271					8.22366	0.00152587
8.2284	0.00478872					8.22839	0.00310914					8.2284	0.001538
8.23313	0.00486258					8.23313	0.00313621					8.23313	0.00155056
8.23787	0.00493757					8.23787	0.00316392					8.23787	0.00156356
8.24261	0.00501369					8.24261	0.00319229					8.24261	0.00157701
8.24734	0.00509096					8.24734	0.00322133					8.24734	0.00159092
8.25208	0.00516937					8.25208	0.00325108					8.25208	0.00160531
8.25682	0.00524895					8.25682	0.00328154					8.25682	0.00162016
8.26155	0.0053297					8.26155	0.00331274					8.26155	0.00163549
8.26629	0.00541164					8.26629	0.0033447					8.26629	0.0016513
8.27103	0.00549477					8.27103	0.00337744					8.27103	0.00166761
8.27576	0.0055791					8.27576	0.00341097					8.27576	0.0016844
8.2805	0.00566465					8.2805	0.00344533					8.2805	0.00170169
8.28524	0.00575141					8.28524	0.00348053					8.28524	0.00171948
8.28998	0.00583941					8.28997	0.0035166					8.28998	0.00173776
8.29471	0.00592866					8.29471	0.00355355					8.29471	0.00175655
8.29945	0.00601915					8.29945	0.00359142					8.29945	0.00177583
8.30419	0.0061109					8.30418	0.00363022					8.30419	0.00179562
8.30892	0.00620392					8.30892	0.00366999					8.30892	0.00181592
8.31366	0.00629822					8.31366	0.00371074					8.31366	0.00183672
8.3184	0.0063938					8.3184	0.00375249					8.3184	0.00185804
8.32313	0.00649068					8.32313	0.00379528					8.32313	0.00187986
8.32787	0.00658886					8.32787	0.00383913					8.32787	0.00190219
8.33261	0.00668835					8.33261	0.00388406					8.33261	0.00192505
8.33734	0.00678917					8.33734	0.0039301					8.33734	0.00194842
8.34208	0.00689131					8.34208	0.00397728					8.34208	0.00197231
8.34682	0.0069948					8.34682	0.00402563					8.34682	0.00199673
8.35155	0.00709964					8.35155	0.00407516					8.35155	0.00202168
8.35629	0.00720584					8.35629	0.00412591					8.35629	0.00204716
8.36103	0.00731341					8.36103	0.00417791					8.36103	0.00207319
8.36577	0.00742236					8.36576	0.00423119					8.36577	0.00209976
8.3705	0.00753272					8.3705	0.00428577					8.3705	0.00212689
8.37524	0.00764448					8.37524	0.00434168					8.37524	0.00215458
8.37998	0.00775766					8.37997	0.00439895					8.37998	0.00218284
8.38471	0.00787228					8.38471	0.00445762					8.38471	0.00221167
8.38945	0.00798836					8.38945	0.00451771					8.38945	0.00224109
8.39419	0.0081059					8.39419	0.00457926					8.39419	0.00227111
8.39892	0.00822493					8.39892	0.00464231					8.39892	0.00230173
8.40366	0.00834546					8.40366	0.00470688					8.40366	0.00233297
8.4084	0.00846752					8.4084	0.004773					8.4084	0.00236483
8.41313	0.00859112					8.41313	0.00484073					8.41313	0.00239734
8.41787	0.00871629					8.41787	0.00491009					8.41787	0.00243049
8.42261	0.00884305					8.42261	0.00498112					8.42261	0.00246432
8.42735	0.00897142					8.42734	0.00505385					8.42735	0.00249882
8.43208	0.00910142					8.43208	0.00512834					8.43208	0.00253401
8.43682	0.00923309					8.43682	0.00520462					8.43682	0.00256991
8.44156	0.00936644					8.44155	0.00528273					8.44156	0.00260653
8.44629	0.00950151					8.44629	0.00536272					8.44629	0.00264388
8.45103	0.00963831					8.45103	0.00544463					8.45103	0.00268199
8.45577	0.00977688					8.45576	0.0055285					8.45577	0.00272087
8.4605	0.00991724					8.4605	0.00561437					8.4605	0.00276053
8.46524	0.0100594					8.46524	0.0057023					8.46524	0.00280099
8.46998	0.0102035					8.46998	0.00579231					8.46998	0.00284226
8.47471	0.0103494					8.47471	0.00588447					8.47471	0.00288436
8.47945	0.0104972					8.47945	0.0059788					8.47945	0.0029273
8.48419	0.0106469					8.48419	0.00607535					8.48419	0.0029711
8.48892	0.0107985					8.48892	0.00617417					8.48892	0.00301577
8.49366	0.0109522					8.49366	0.00627529					8.49366	0.00306133
8.4984	0.0111078					8.4984	0.00637876					8.4984	0.00310777
8.50314	0.0112654					8.50313	0.00648461					8.50314	0.00315513
8.50787	0.011425					8.50787	0.00659288					8.50787	0.00320339
8.51261	0.0115867					8.51261	0.00670361					8.51261	0.00325258
8.51735	0.0117504					8.51734	0.00681682					8.51735	0.0033027
8.52208	0.0119162					8.52208	0.00693257					8.52208	0.00335375
8.52682	0.012084					8.52682	0.00705086					8.52682	0.00340574
8.53156	0.0122539					8.53155	0.00717175					8.53156	0.00345868
8.53629	0.0124259					8.53629	0.00729524					8.53629	0.00351255
8.54103	0.0125999					8.54103	0.00742138					8.54103	0.00356737
8.54577	0.012776					8.54577	0.00755018					8.54577	0.00362313
8.5505	0.0129541					8.5505	0.00768166					8.5505	0.00367983
8.55524	0.0131343					8.55524	0.00781585					8.55524	0.00373746
8.55998	0.0133165					8.55998	0.00795276					8.55998	0.00379602
8.56471	0.0135007					8.56471	0.0080924					8.56471	0.0038555
8.56945	0.0136869					8.56945	0.0082348					8.56945	0.00391589
8.57419	0.013875					8.57419	0.00837995					8.57419	0.00397718
8.57893	0.0140651					8.57892	0.00852788					8.57893	0.00403937
8.58366	0.014257					8.58366	0.00867857					8.58366	0.00410244
8.5884	0.0144508					8.5884	0.00883204					8.5884	0.00416638
8.59314	0.0146465					8.59313	0.00898827					8.59314	0.00423117
8.59787	0.0148438					8.59787	0.00914727					8.59787	0.0042968
8.60261	0.015043					8.60261	0.00930903					8.60261	0.00436325
8.60735	0.0152438					8.60735	0.00947353					8.60735	0.00443051
8.61208	0.0154462					8.61208	0.00964077					8.61208	0.00449857
8.61682	0.0156501					8.61682	0.00981071					8.61682	0.00456739
8.62156	0.0158556					8.62156	0.00998334					8.62156	0.00463697
8.62629	0.0160625					8.62629	0.0101586					8.62629	0.00470728
8.63103	0.0162708					8.63103	0.0103366					8.63103	0.0047783
8.63577	0.0164805					8.63577	0.0105171					8.63577	0.00485002
8.6405	0.0166913					8.6405	0.0107002					8.6405	0.0049224
8.64524	0.0169033					8.64524	0.0108858					8.64524	0.00499543
8.64998	0.0171165					8.64998	0.0110739					8.64998	0.00506908
8.65472	0.0173306					8.65471	0.0112644					8.65472	0.00514332
8.65945	0.0175457					8.65945	0.0114573					8.65945	0.00521814
8.66419	0.0177616					8.66419	0.0116525					8.66419	0.0052935
8.66893	0.0179783					8.66892	0.0118501					8.66893	0.00536938
8.67366	0.0181957					8.67366	0.0120498					8.67366	0.00544575
8.6784	0.0184138					8.6784	0.0122516					8.6784	0.00552257
8.68314	0.0186323					8.68314	0.0124556					8.68314	0.00559983
8.68787	0.0188512					8.68787	0.0126615					8.68787	0.00567747
8.69261	0.0190705					8.69261	0.0128694					8.69261	0.00575549
8.69735	0.01929					8.69735	0.0130791					8.69735	0.00583383
8.70208	0.0195097					8.70208	0.0132907					8.70208	0.00591247
8.70682	0.0197294					8.70682	0.0135039					8.70682	0.00599137
8.71156	0.0199491					8.71156	0.0137187					8.71156	0.0060705
8.71629	0.0201686					8.71629	0.0139351					8.71629	0.00614982
8.72103	0.0203879					8.72103	0.0141529					8.72103	0.00622929
8.72577	0.0206068					8.72577	0.0143721					8.72577	0.00630887
8.73051	0.0208253					8.7305	0.0145926					8.73051	0.00638853
8.73524	0.0210432					8.73524	0.0148142					8.73524	0.00646823
8.73998	0.0212605					8.73998	0.0150369					8.73998	0.00654793
8.74472	0.021477					8.74471	0.0152606					8.74472	0.00662759
8.74945	0.0216926					8.74945	0.0154852					8.74945	0.00670717
8.75419	0.0219073					8.75419	0.0157105					8.75419	0.00678662
8.75893	0.022121					8.75893	0.0159366					8.75893	0.00686592
8.76366	0.0223335					8.76366	0.0161632					8.76366	0.00694502
8.7684	0.0225447					8.7684	0.0163903					8.7684	0.00702388
8.77314	0.0227546					8.77314	0.0166178					8.77314	0.00710246
8.77787	0.022963					8.77787	0.0168456					8.77787	0.00718072
8.78261	0.0231699					8.78261	0.0170736					8.78261	0.00725864
8.78735	0.0233751					8.78735	0.0173017					8.78735	0.00733615
8.79208	0.0235786					8.79208	0.0175297					8.79208	0.00741324
8.79682	0.0237802					8.79682	0.0177576					8.79682	0.00748987
8.80156	0.02398					8.80156	0.0179853					8.80156	0.00756599
8.8063	0.0241777					8.80629	0.0182126					8.8063	0.00764157
8.81103	0.0243734					8.81103	0.0184395					8.81103	0.00771659
8.81577	0.0245668					8.81577	0.0186659					8.81577	0.00779101
8.82051	0.024758					8.8205	0.0188917					8.82051	0.00786479
8.82524	0.0249469					8.82524	0.0191167					8.82524	0.00793791
8.82998	0.0251334					8.82998	0.0193409					8.82998	0.00801033
8.83472	0.0253174					8.83472	0.0195642					8.83472	0.00808204
8.83945	0.0254988					8.83945	0.0197865					8.83945	0.00815299
8.84419	0.0256776					8.84419	0.0200076					8.84419	0.00822317
8.84893	0.0258537					8.84893	0.0202275					8.84893	0.00829254
8.85366	0.026027					8.85366	0.0204462					8.85366	0.00836109
8.8584	0.0261976					8.8584	0.0206635					8.8584	0.00842879
8.86314	0.0263652					8.86314	0.0208792					8.86314	0.00849563
8.86787	0.0265299					8.86787	0.0210934					8.86787	0.00856157
8.87261	0.0266917					8.87261	0.021306					8.87261	0.0086266
8.87735	0.0268504					8.87735	0.0215168					8.87735	0.0086907
8.88209	0.027006					8.88208	0.0217258					8.88209	0.00875386
8.88682	0.0271585					8.88682	0.0219329					8.88682	0.00881605
8.89156	0.0273079					8.89156	0.0221381					8.89156	0.00887727
8.8963	0.027454					8.89629	0.0223411					8.8963	0.00893748
8.90103	0.0275969					8.90103	0.0225421					8.90103	0.00899669
8.90577	0.0277365					8.90577	0.0227408					8.90577	0.00905488
8.91051	0.0278729					8.91051	0.0229372					8.91051	0.00911202
8.91524	0.0280058					8.91524	0.0231313					8.91524	0.00916813
8.91998	0.0281355					8.91998	0.023323					8.91998	0.00922317
8.92472	0.0282617					8.92472	0.0235122					8.92472	0.00927714
8.92945	0.0283846					8.92945	0.0236988					8.92945	0.00933003
8.93419	0.028504					8.93419	0.0238828					8.93419	0.00938182
8.93893	0.02862					8.93893	0.0240641					8.93893	0.00943252
8.94366	0.0287326					8.94366	0.0242427					8.94366	0.00948211
8.9484	0.0288417					8.9484	0.0244185					8.9484	0.00953058
8.95314	0.0289474					8.95314	0.0245915					8.95314	0.00957793
8.95788	0.0290496					8.95787	0.0247616					8.95788	0.00962414
8.96261	0.0291484					8.96261	0.0249287					8.96261	0.00966922
8.96735	0.0292437					8.96735	0.0250929					8.96735	0.00971314
8.97209	0.0293355					8.97208	0.025254					8.97209	0.00975593
8.97682	0.0294239					8.97682	0.025412					8.97682	0.00979755
8.98156	0.0295089					8.98156	0.025567					8.98156	0.00983802
8.9863	0.0295904					8.9863	0.0257188					8.9863	0.00987732
8.99103	0.0296685					8.99103	0.0258675					8.99103	0.00991545
8.99577	0.0297433					8.99577	0.026013					8.99577	0.00995242
9.00051	0.0298146					9.00051	0.0261552					9.00051	0.00998822
9.00524	0.0298825					9.00524	0.0262942					9.00524	0.0100228
9.00998	0.0299472					9.00998	0.02643					9.00998	0.0100563
9.01472	0.0300084					9.01472	0.0265625					9.01472	0.0100886
9.01946	0.0300664					9.01945	0.0266918					9.01946	0.0101197
9.02419	0.0301211					9.02419	0.0268177					9.02419	0.0101497
9.02893	0.0301726					9.02893	0.0269403					9.02893	0.0101785
9.03367	0.0302208					9.03366	0.0270597					9.03367	0.0102061
9.0384	0.0302659					9.0384	0.0271757					9.0384	0.0102326
9.04314	0.0303077					9.04314	0.0272884					9.04314	0.010258
9.04788	0.0303465					9.04787	0.0273978					9.04788	0.0102822
9.05261	0.0303821					9.05261	0.0275038					9.05261	0.0103053
9.05735	0.0304147					9.05735	0.0276066					9.05735	0.0103272
9.06209	0.0304443					9.06209	0.0277061					9.06209	0.0103481
9.06682	0.0304709					9.06682	0.0278022					9.06682	0.0103679
9.07156	0.0304945					9.07156	0.0278951					9.07156	0.0103866
9.0763	0.0305153					9.0763	0.0279846					9.0763	0.0104042
9.08103	0.0305332					9.08103	0.028071					9.08103	0.0104208
9.08577	0.0305483					9.08577	0.028154					9.08577	0.0104364
9.09051	0.0305605					9.09051	0.0282338					9.09051	0.0104509
9.09525	0.0305701					9.09524	0.0283104					9.09525	0.0104645
9.09998	0.030577					9.09998	0.0283838					9.09998	0.010477
9.10472	0.0305813					9.10472	0.028454					9.10472	0.0104886
9.10946	0.0305829					9.10945	0.028521					9.10946	0.0104993
9.11419	0.0305821					9.11419	0.0285849					9.11419	0.010509
9.11893	0.0305787					9.11893	0.0286456					9.11893	0.0105178
9.12367	0.0305729					9.12366	0.0287033					9.12367	0.0105257
9.1284	0.0305647					9.1284	0.0287578					9.1284	0.0105328
9.13314	0.0305541					9.13314	0.0288093					9.13314	0.0105389
9.13788	0.0305413					9.13788	0.0288578					9.13788	0.0105443
9.14261	0.0305262					9.14261	0.0289033					9.14261	0.0105488
9.14735	0.0305088					9.14735	0.0289458					9.14735	0.0105525
9.15209	0.0304894					9.15209	0.0289853					9.15209	0.0105554
9.15682	0.0304678					9.15682	0.0290219					9.15682	0.0105575
9.16156	0.0304442					9.16156	0.0290557					9.16156	0.0105589
9.1663	0.0304186					9.1663	0.0290866					9.1663	0.0105595
9.17104	0.030391					9.17103	0.0291147					9.17104	0.0105593
9.17577	0.0303615					9.17577	0.02914					9.17577	0.0105585
9.18051	0.0303301					9.18051	0.0291625					9.18051	0.0105569
9.18525	0.030297					9.18524	0.0291823					9.18525	0.0105546
9.18998	0.030262					9.18998	0.0291994					9.18998	0.0105516
9.19472	0.0302253					9.19472	0.0292139					9.19472	0.0105479
9.19946	0.030187					9.19945	0.0292257					9.19946	0.0105436
9.20419	0.030147					9.20419	0.029235					9.20419	0.0105386
9.20893	0.0301054					9.20893	0.0292418					9.20893	0.0105329
9.21367	0.0300622					9.21367	0.029246					9.21367	0.0105266
9.2184	0.0300176					9.2184	0.0292477					9.2184	0.0105197
9.22314	0.0299715					9.22314	0.0292471					9.22314	0.0105121
9.22788	0.0299239					9.22788	0.029244					9.22788	0.0105039
9.23261	0.029875					9.23261	0.0292385					9.23261	0.0104951
9.23735	0.0298248					9.23735	0.0292308					9.23735	0.0104857
9.24209	0.0297732					9.24209	0.0292207					9.24209	0.0104757
9.24683	0.0297204					9.24682	0.0292084					9.24683	0.0104652
9.25156	0.0296664					9.25156	0.0291939					9.25156	0.0104541
9.2563	0.0296113					9.2563	0.0291772					9.2563	0.0104424
9.26104	0.029555					9.26103	0.0291583					9.26104	0.0104302
9.26577	0.0294976					9.26577	0.0291373					9.26577	0.0104174
9.27051	0.0294391					9.27051	0.0291143					9.27051	0.0104041
9.27525	0.0293796					9.27525	0.0290892					9.27525	0.0103903
9.27998	0.0293191					9.27998	0.0290621					9.27998	0.010376
9.28472	0.0292577					9.28472	0.029033					9.28472	0.0103612
9.28946	0.0291954					9.28946	0.029002					9.28946	0.0103459
9.29419	0.0291322					9.29419	0.0289691					9.29419	0.0103301
9.29893	0.0290681					9.29893	0.0289344					9.29893	0.0103139
9.30367	0.0290033					9.30367	0.0288978					9.30367	0.0102972
9.3084	0.0289376					9.3084	0.0288595					9.3084	0.01028
9.31314	0.0288712					9.31314	0.0288194					9.31314	0.0102624
9.31788	0.0288041					9.31788	0.0287775					9.31788	0.0102444
9.32262	0.0287362					9.32261	0.0287341					9.32262	0.0102259
9.32735	0.0286677					9.32735	0.0286889					9.32735	0.0102071
9.33209	0.0285985					9.33209	0.0286422					9.33209	0.0101878
9.33683	0.0285286					9.33682	0.0285939					9.33683	0.0101681
9.34156	0.0284582					9.34156	0.0285441					9.34156	0.0101481
9.3463	0.0283871					9.3463	0.0284928					9.3463	0.0101276
9.35104	0.0283155					9.35104	0.0284401					9.35104	0.0101068
9.35577	0.0282433					9.35577	0.0283859					9.35577	0.0100856
9.36051	0.0281705					9.36051	0.0283304					9.36051	0.0100641
9.36525	0.0280972					9.36525	0.0282735					9.36525	0.0100422
9.36998	0.0280234					9.36998	0.0282153					9.36998	0.0100199
9.37472	0.027949					9.37472	0.0281558					9.37472	0.00999735
9.37946	0.0278741					9.37946	0.0280951					9.37946	0.00997443
9.38419	0.0277987					9.38419	0.0280332					9.38419	0.00995119
9.38893	0.0277228					9.38893	0.02797					9.38893	0.00992764
9.39367	0.0276464					9.39367	0.0279058					9.39367	0.00990377
9.39841	0.0275694					9.3984	0.0278404					9.39841	0.00987959
9.40314	0.027492					9.40314	0.0277739					9.40314	0.00985512
9.40788	0.0274142					9.40788	0.0277064					9.40788	0.00983035
9.41262	0.0273358					9.41261	0.0276378					9.41262	0.0098053
9.41735	0.0272569					9.41735	0.0275683					9.41735	0.00977997
9.42209	0.0271776					9.42209	0.0274978					9.42209	0.00975436
9.42683	0.0270978					9.42683	0.0274263					9.42683	0.00972849
9.43156	0.0270175					9.43156	0.0273539					9.43156	0.00970235
9.4363	0.0269368					9.4363	0.0272806					9.4363	0.00967596
9.44104	0.0268556					9.44104	0.0272065					9.44104	0.00964932
9.44577	0.0267739					9.44577	0.0271315					9.44577	0.00962244
9.45051	0.0266918					9.45051	0.0270556					9.45051	0.00959532
9.45525	0.0266092					9.45525	0.026979					9.45525	0.00956797
9.45998	0.0265262					9.45998	0.0269016					9.45998	0.00954039
9.46472	0.0264428					9.46472	0.0268235					9.46472	0.00951259
9.46946	0.0263589					9.46946	0.0267446					9.46946	0.00948458
9.4742	0.0262746					9.47419	0.026665					9.4742	0.00945636
9.47893	0.02619					9.47893	0.0265847					9.47893	0.00942793
9.48367	0.0261049					9.48367	0.0265037					9.48367	0.00939931
9.48841	0.0260194					9.4884	0.0264221					9.48841	0.0093705
9.49314	0.0259336					9.49314	0.0263398					9.49314	0.00934151
9.49788	0.0258473					9.49788	0.0262569					9.49788	0.00931233
9.50262	0.0257608					9.50262	0.0261734					9.50262	0.00928299
9.50735	0.0256739					9.50735	0.0260894					9.50735	0.00925348
9.51209	0.0255867					9.51209	0.0260047					9.51209	0.00922381
9.51683	0.0254992					9.51683	0.0259196					9.51683	0.00919399
9.52156	0.0254114					9.52156	0.0258338					9.52156	0.00916401
9.5263	0.0253233					9.5263	0.0257476					9.5263	0.0091339
9.53104	0.0252349					9.53104	0.0256609					9.53104	0.00910366
9.53578	0.0251464					9.53577	0.0255737					9.53578	0.00907329
9.54051	0.0250576					9.54051	0.025486					9.54051	0.00904279
9.54525	0.0249686					9.54525	0.0253979					9.54525	0.00901218
9.54999	0.0248794					9.54998	0.0253093					9.54999	0.00898146
9.55472	0.0247901					9.55472	0.0252203					9.55472	0.00895064
9.55946	0.0247006					9.55946	0.025131					9.55946	0.00891972
9.5642	0.0246109					9.56419	0.0250412					9.5642	0.0088887
9.56893	0.0245212					9.56893	0.0249511					9.56893	0.0088576
9.57367	0.0244314					9.57367	0.0248607					9.57367	0.00882641
9.57841	0.0243415					9.57841	0.0247699					9.57841	0.00879515
9.58314	0.0242516					9.58314	0.0246788					9.58314	0.0087638
9.58788	0.0241616					9.58788	0.0245874					9.58788	0.00873239
9.59262	0.0240716					9.59262	0.0244957					9.59262	0.0087009
9.59735	0.0239816					9.59735	0.0244037					9.59735	0.00866935
9.60209	0.0238916					9.60209	0.0243115					9.60209	0.00863773
9.60683	0.0238017					9.60683	0.024219					9.60683	0.00860604
9.61157	0.0237118					9.61156	0.0241263					9.61157	0.0085743
9.6163	0.023622					9.6163	0.0240334					9.6163	0.00854249
9.62104	0.0235323					9.62104	0.0239402					9.62104	0.00851062
9.62578	0.0234426					9.62577	0.0238469					9.62578	0.00847869
9.63051	0.0233531					9.63051	0.0237534					9.63051	0.00844669
9.63525	0.0232636					9.63525	0.0236597					9.63525	0.00841464
9.63999	0.0231744					9.63998	0.0235659					9.63999	0.00838252
9.64472	0.0230852					9.64472	0.0234719					9.64472	0.00835033
9.64946	0.0229962					9.64946	0.0233778					9.64946	0.00831808
9.6542	0.0229073					9.6542	0.0232836					9.6542	0.00828577
9.65893	0.0228186					9.65893	0.0231893					9.65893	0.00825339
9.66367	0.0227301					9.66367	0.0230948					9.66367	0.00822094
9.66841	0.0226417					9.66841	0.0230003					9.66841	0.00818843
9.67314	0.0225535					9.67314	0.0229057					9.67314	0.00815585
9.67788	0.0224655					9.67788	0.022811					9.67788	0.0081232
9.68262	0.0223777					9.68262	0.0227162					9.68262	0.00809048
9.68736	0.02229					9.68735	0.0226214					9.68736	0.0080577
9.69209	0.0222026					9.69209	0.0225266					9.69209	0.00802485
9.69683	0.0221153					9.69683	0.0224316					9.69683	0.00799193
9.70157	0.0220282					9.70156	0.0223367					9.70157	0.00795895
9.7063	0.0219413					9.7063	0.0222417					9.7063	0.0079259
9.71104	0.0218546					9.71104	0.0221467					9.71104	0.00789278
9.71578	0.021768					9.71577	0.0220517					9.71578	0.00785961
9.72051	0.0216817					9.72051	0.0219567					9.72051	0.00782636
9.72525	0.0215956					9.72525	0.0218617					9.72525	0.00779306
9.72999	0.0215096					9.72999	0.0217667					9.72999	0.0077597
9.73472	0.0214238					9.73472	0.0216717					9.73472	0.00772628
9.73946	0.0213383					9.73946	0.0215767					9.73946	0.00769279
9.7442	0.0212529					9.7442	0.0214818					9.7442	0.00765926
9.74893	0.0211677					9.74893	0.0213869					9.74893	0.00762566
9.75367	0.0210827					9.75367	0.0212921					9.75367	0.00759201
9.75841	0.020998					9.75841	0.0211973					9.75841	0.0075583
9.76315	0.0209134					9.76314	0.0211026					9.76315	0.00752454
9.76788	0.0208291					9.76788	0.021008					9.76788	0.00749073
9.77262	0.020745					9.77262	0.0209134					9.77262	0.00745687
9.77736	0.0206611					9.77735	0.020819					9.77736	0.00742296
9.78209	0.0205774					9.78209	0.0207246					9.78209	0.007389
9.78683	0.020494					9.78683	0.0206304					9.78683	0.00735499
9.79157	0.0204108					9.79156	0.0205363					9.79157	0.00732094
9.7963	0.0203279					9.7963	0.0204424					9.7963	0.00728685
9.80104	0.0202452					9.80104	0.0203485					9.80104	0.00725271
9.80578	0.0201627					9.80578	0.0202549					9.80578	0.00721853
9.81051	0.0200806					9.81051	0.0201614					9.81051	0.00718432
9.81525	0.0199987					9.81525	0.020068					9.81525	0.00715007
9.81999	0.0199171					9.81999	0.0199749					9.81999	0.00711579
9.82472	0.0198358					9.82472	0.0198819					9.82472	0.00708147
9.82946	0.0197548					9.82946	0.0197892					9.82946	0.00704713
9.8342	0.0196741					9.8342	0.0196966					9.8342	0.00701277
9.83894	0.0195936					9.83893	0.0196043					9.83894	0.00697838
9.84367	0.0195135					9.84367	0.0195122					9.84367	0.00694398
9.84841	0.0194338					9.84841	0.0194203					9.84841	0.00690957
9.85315	0.0193543					9.85314	0.0193288					9.85315	0.00687514
9.85788	0.0192752					9.85788	0.0192374					9.85788	0.00684071
9.86262	0.0191964					9.86262	0.0191464					9.86262	0.00680628
9.86736	0.019118					9.86735	0.0190556					9.86736	0.00677186
9.87209	0.0190399					9.87209	0.0189651					9.87209	0.00673745
9.87683	0.0189621					9.87683	0.0188749					9.87683	0.00670305
9.88157	0.0188847					9.88157	0.018785					9.88157	0.00666868
9.8863	0.0188077					9.8863	0.0186954					9.8863	0.00663433
9.89104	0.018731					9.89104	0.0186062					9.89104	0.00660002
9.89578	0.0186547					9.89578	0.0185173					9.89578	0.00656575
9.90051	0.0185788					9.90051	0.0184287					9.90051	0.00653153
9.90525	0.0185032					9.90525	0.0183404					9.90525	0.00649736
9.90999	0.0184281					9.90999	0.0182525					9.90999	0.00646325
9.91473	0.0183533					9.91472	0.018165					9.91473	0.00642921
9.91946	0.0182789					9.91946	0.0180778					9.91946	0.00639525
9.9242	0.0182049					9.9242	0.0179909					9.9242	0.00636137
9.92894	0.0181313					9.92893	0.0179045					9.92894	0.00632758
9.93367	0.0180581					9.93367	0.0178183					9.93367	0.00629388
9.93841	0.0179853					9.93841	0.0177326					9.93841	0.00626029
9.94315	0.017913					9.94315	0.0176472					9.94315	0.00622681
9.94788	0.017841					9.94788	0.0175622					9.94788	0.00619344
9.95262	0.0177695					9.95262	0.0174776					9.95262	0.0061602
9.95736	0.0176984					9.95736	0.0173934					9.95736	0.00612708
9.96209	0.0176278					9.96209	0.0173095					9.96209	0.0060941
9.96683	0.0175575					9.96683	0.017226					9.96683	0.00606126
9.97157	0.0174877					9.97157	0.0171429					9.97157	0.00602855
9.9763	0.0174184					9.9763	0.0170602					9.9763	0.005996
9.98104	0.0173495					9.98104	0.0169779					9.98104	0.00596359
9.98578	0.0172811					9.98578	0.016896					9.98578	0.00593134
9.99052	0.0172132					9.99051	0.0168145					9.99052	0.00589924
9.99525	0.0171457					9.99525	0.0167333					9.99525	0.00586731
9.99999	0.0170787					9.99999	0.0166526					9.99999	0.00583553
10.0047	0.0170121					10.0047	0.0165722					10.0047	0.00580392
10.0095	0.0169461					10.0095	0.0164922					10.0095	0.00577247
10.0142	0.0168806					10.0142	0.0164127					10.0142	0.00574118
10.0189	0.0168155					10.0189	0.0163335					10.0189	0.00571006
10.0237	0.016751					10.0237	0.0162547					10.0237	0.00567911
10.0284	0.0166869					10.0284	0.0161763					10.0284	0.00564832
10.0331	0.0166234					10.0331	0.0160983					10.0331	0.0056177
10.0379	0.0165605					10.0379	0.0160207					10.0379	0.00558726
10.0426	0.016498					10.0426	0.0159435					10.0426	0.00555698
10.0474	0.0164361					10.0474	0.0158666					10.0474	0.00552687
10.0521	0.0163747					10.0521	0.0157902					10.0521	0.00549693
10.0568	0.0163139					10.0568	0.0157142					10.0568	0.00546717
10.0616	0.0162537					10.0616	0.0156386					10.0616	0.00543758
10.0663	0.016194					10.0663	0.0155634					10.0663	0.00540817
10.071	0.016135					10.071	0.0154886					10.071	0.00537893
10.0758	0.0160765					10.0758	0.0154142					10.0758	0.00534987
10.0805	0.0160186					10.0805	0.0153402					10.0805	0.00532099
10.0853	0.0159613					10.0853	0.0152666					10.0853	0.0052923
10.09	0.0159046					10.09	0.0151935					10.09	0.00526379
10.0947	0.0158486					10.0947	0.0151207					10.0947	0.00523547
10.0995	0.0157931					10.0995	0.0150484					10.0995	0.00520735
10.1042	0.0157383					10.1042	0.0149765					10.1042	0.00517941
10.1089	0.0156842					10.1089	0.0149051					10.1089	0.00515168
10.1137	0.0156306					10.1137	0.0148341					10.1137	0.00512414
10.1184	0.0155778					10.1184	0.0147635					10.1184	0.0050968
10.1231	0.0155255					10.1231	0.0146934					10.1231	0.00506967
10.1279	0.0154739					10.1279	0.0146237					10.1279	0.00504275
10.1326	0.015423					10.1326	0.0145544					10.1326	0.00501603
10.1374	0.0153727					10.1374	0.0144856					10.1374	0.00498953
10.1421	0.015323					10.1421	0.0144172					10.1421	0.00496324
10.1468	0.015274					10.1468	0.0143493					10.1468	0.00493717
10.1516	0.0152257					10.1516	0.0142819					10.1516	0.00491132
10.1563	0.0151779					10.1563	0.0142149					10.1563	0.0048857
10.161	0.0151308					10.161	0.0141484					10.161	0.0048603
10.1658	0.0150843					10.1658	0.0140824					10.1658	0.00483512
10.1705	0.0150385					10.1705	0.0140168					10.1705	0.00481018
10.1753	0.0149932					10.1753	0.0139517					10.1753	0.00478547
10.18	0.0149485					10.18	0.0138871					10.18	0.00476099
10.1847	0.0149044					10.1847	0.013823					10.1847	0.00473675
10.1895	0.0148609					10.1895	0.0137593					10.1895	0.00471275
10.1942	0.0148179					10.1942	0.0136961					10.1942	0.00468898
10.1989	0.0147754					10.1989	0.0136335					10.1989	0.00466546
10.2037	0.0147336					10.2037	0.0135713					10.2037	0.00464218
10.2084	0.0146922					10.2084	0.0135096					10.2084	0.00461914
10.2131	0.0146513					10.2131	0.0134484					10.2131	0.00459635
10.2179	0.014611					10.2179	0.0133877					10.2179	0.0045738
10.2226	0.0145711					10.2226	0.0133274					10.2226	0.0045515
10.2274	0.0145318					10.2274	0.0132677					10.2274	0.00452945
10.2321	0.0144929					10.2321	0.0132085					10.2321	0.00450763
10.2368	0.0144545					10.2368	0.0131497					10.2368	0.00448607
10.2416	0.0144165					10.2416	0.0130914					10.2416	0.00446474
10.2463	0.0143789					10.2463	0.0130337					10.2463	0.00444366
10.251	0.0143418					10.251	0.0129764					10.251	0.00442282
10.2558	0.0143052					10.2558	0.0129195					10.2558	0.00440222
10.2605	0.0142689					10.2605	0.0128632					10.2605	0.00438186
10.2653	0.0142331					10.2653	0.0128074					10.2653	0.00436173
10.27	0.0141976					10.27	0.012752					10.27	0.00434184
10.2747	0.0141626					10.2747	0.0126971					10.2747	0.00432218
10.2795	0.014128					10.2795	0.0126427					10.2795	0.00430276
10.2842	0.0140937					10.2842	0.0125887					10.2842	0.00428356
10.2889	0.0140599					10.2889	0.0125352					10.2889	0.00426459
10.2937	0.0140264					10.2937	0.0124822					10.2937	0.00424585
10.2984	0.0139933					10.2984	0.0124296					10.2984	0.00422734
10.3031	0.0139605					10.3031	0.0123775					10.3031	0.00420905
10.3079	0.0139282					10.3079	0.0123259					10.3079	0.00419099
[truncated: 3,699 more rows]

## Sheet: Mito Morphology
	Fused	Tubular	Intermediate	Fragmented	Total Cells
MEFWT	3	25	22	10	60
EV	46	14	4	0	64
Drp1-1	1	1	3	25	30
Y493A	16	7	3	3	29
R456E	16	5	4	8	33
	Fused	Tubular	Intermediate	Fragmented
MEFWT	0.05	0.416667	0.366667	0.166667
EV	0.71875	0.21875	0.0625	0
Drp1-1	0.0333333	0.0333333	0.1	0.833333
Y493A	0.551724	0.241379	0.103448	0.103448
R456E	0.484848	0.151515	0.121212	0.242424

## Sheet: Sedementaion Assay Data
		Sup	Pellet						R456E		Y493A		WT
R456E	Apo	0.85	0.15						Sup	Pel	Sup	Pel	Sup	Pel
R456E	Apo	0.89	0.11					Soln Apo	11.4	2.06	13.4	1.95	8.77	1.25
R456E	Apo	0.93	0.07					Soln Apo	8.04	0.946	9.78	1.96	7.02	1.73
R456E	Apo	0.89	0.11					Soln Apo	8.23	0.632	10.2	2.23	5.67	0.846
R456E	Apo	0.81	0.19					Soln Apo	3.96	0.485	3.15	0.471	3.67	0.614
R456E	Apo	0.78	0.22					Soln Apo	2.24	0.532	3.08	0.384	1.61	0.535
R456E	Apo	0.75	0.25					Soln Apo	10	2.8	6.93	3.1	0.43	0.157
R456E	Apo	0.78	0.22					Soln Apo	3.5	1.18	0.91	0.455	8.8	1.66
Y493A	Apo	0.87	0.13					Soln Apo	9.28	2.64	8.7	2.46	12	2.03
Y493A	Apo	0.83	0.17					Soln Apo					9.18	1.34
Y493A	Apo	0.82	0.18					Soln PCP	2.89	12.2	10.9	1.91	4.94	2.27
Y493A	Apo	0.87	0.13					Soln PCP	2.37	9.9	7.06	2.27	4.76	2.79
Y493A	Apo	0.89	0.11					Soln PCP	2.12	10.2	7.71	1.78	3.41	2.44
Y493A	Apo	0.69	0.31					Soln PCP	2.28	3.06	2.61	0.753	1.67	1.42
Y493A	Apo	0.67	0.33					Soln PCP	1.79	6.16	3.66	0.395	4.74	21.6
Y493A	Apo	0.78	0.22					Soln PCP	4.28	23.5	14.1	3.04	9.76	13.3
WT	Apo	0.88	0.12					Soln PCP	2.08	6.09	11.9	2.97	2.63	10.6
WT	Apo	0.8	0.2					Soln PCP	3.46	15	7.63	1.94	4.28	9.11
WT	Apo	0.87	0.13					Soln PCP					6.58	2.05
WT	Apo	0.86	0.14					CLNTs Apo	1.06	5.8	2.74	2.35	0.6	3.55
WT	Apo	0.75	0.25					CLNTs Apo	1.06	6.63	3.34	3.44	1.28	2.85
WT	Apo	0.73	0.27					CLNTs Apo	1.17	6.14	2.74	2.58	0.697	3.61
WT	Apo	0.84	0.16					CLNTs Apo	1.41	2.45	1.88	1.35	6.99	4.03
WT	Apo	0.86	0.14					CLNTs Apo	0.241	3.08	1.9	2.04	0.99	2.42
WT	Apo	0.87	0.13					CLNTs Apo	14.1	10.7	7.06	3.07	17.4	4.66
R456E	GMP-PCP	0.19	0.81					CLNTs Apo	2.74	5.78	10.5	3.44	5.43	5.65
R456E	GMP-PCP	0.19	0.81					CLNTs Apo	3.48	6.05	5.47	3.68	3.22	5.24
R456E	GMP-PCP	0.17	0.83										2.18	3.66
R456E	GMP-PCP	0.43	0.57
R456E	GMP-PCP	0.23	0.77
R456E	GMP-PCP	0.15	0.85						R456E		Y493A		WT
R456E	GMP-PCP	0.25	0.75						Sup	Pel	Sup	Pel	Sup	Pel
R456E	GMP-PCP	0.19	0.81					Soln Apo	0.846954	0.153046	0.872964	0.127036	0.87525	0.12475
Y493A	GMP-PCP	0.85	0.15					Soln Apo	0.894725	0.105275	0.833049	0.166951	0.802286	0.197714
Y493A	GMP-PCP	0.76	0.24					Soln Apo	0.928684	0.0713157	0.820595	0.179405	0.870166	0.129834
Y493A	GMP-PCP	0.81	0.19					Soln Apo	0.890889	0.109111	0.869925	0.130075	0.856676	0.143324
Y493A	GMP-PCP	0.78	0.22					Soln Apo	0.808081	0.191919	0.889145	0.110855	0.750583	0.249417
Y493A	GMP-PCP	0.9	0.1					Soln Apo	0.78125	0.21875	0.690927	0.309073	0.732538	0.267462
Y493A	GMP-PCP	0.82	0.18					Soln Apo	0.747863	0.252137	0.666667	0.333333	0.8413	0.1587
Y493A	GMP-PCP	0.8	0.2					Soln Apo	0.778523	0.221477	0.77957	0.22043	0.85531	0.14469
Y493A	GMP-PCP	0.8	0.2										0.872624	0.127376
WT	GMP-PCP	0.69	0.31					Soln PCP	0.191518	0.808482	0.850898	0.149102	0.68516	0.31484
WT	GMP-PCP	0.63	0.37					Soln PCP	0.193154	0.806846	0.756699	0.243301	0.630464	0.369536
WT	GMP-PCP	0.58	0.42					Soln PCP	0.172078	0.827922	0.812434	0.187566	0.582906	0.417094
WT	GMP-PCP	0.54	0.46					Soln PCP	0.426966	0.573034	0.776093	0.223907	0.540453	0.459547
WT	GMP-PCP	0.18	0.82					Soln PCP	0.225157	0.774843	0.902589	0.0974106	0.179954	0.820046
WT	GMP-PCP	0.42	0.58					Soln PCP	0.154068	0.845932	0.822637	0.177363	0.423244	0.576756
WT	GMP-PCP	0.2	0.8					Soln PCP	0.25459	0.74541	0.800269	0.199731	0.198791	0.801209
WT	GMP-PCP	0.32	0.68					Soln PCP	0.187432	0.812568	0.797283	0.202717	0.319642	0.680358
WT	GMP-PCP	0.76	0.24					Soln PCP					0.762457	0.237543
R456E	CLNTs	0.15	0.85					CLNTs Apo	0.154519	0.845481	0.53831	0.46169	0.144578	0.855422
R456E	CLNTs	0.14	0.86					CLNTs Apo	0.137841	0.862159	0.492625	0.507375	0.309927	0.690073
R456E	CLNTs	0.16	0.84					CLNTs Apo	0.160055	0.839945	0.515038	0.484962	0.16183	0.83817
R456E	CLNTs	0.37	0.63					CLNTs Apo	0.365285	0.634715	0.582043	0.417957	0.634301	0.365699
R456E	CLNTs	0.07	0.93					CLNTs Apo	0.0725685	0.927431	0.482234	0.517766	0.290323	0.709677
R456E	CLNTs	0.57	0.43					CLNTs Apo	0.568548	0.431452	0.69694	0.30306	0.788758	0.211242
R456E	CLNTs	0.32	0.68					CLNTs Apo	0.321596	0.678404	0.753228	0.246772	0.490072	0.509928
R456E	CLNTs	0.37	0.63					CLNTs Apo	0.365163	0.634837	0.597814	0.402186	0.380615	0.619385
Y493A	CLNTs	0.54	0.46					CLNTs Apo					0.373288	0.626712
Y493A	CLNTs	0.49	0.51
Y493A	CLNTs	0.52	0.48
Y493A	CLNTs	0.58	0.42
Y493A	CLNTs	0.48	0.52
Y493A	CLNTs	0.7	0.3
Y493A	CLNTs	0.75	0.25
Y493A	CLNTs	0.6	0.4
WT	CLNTs	0.14	0.86
WT	CLNTs	0.31	0.69
WT	CLNTs	0.16	0.84
WT	CLNTs	0.63	0.37
WT	CLNTs	0.29	0.71
WT	CLNTs	0.79	0.21
WT	CLNTs	0.49	0.51
WT	CLNTs	0.38	0.62
WT	CLNTs	0.37	0.63

## Sheet: Sedementation Gels
	*Boxed lanes are ones used in Figures.

## Sheet: Rings & Spirals
Number of Rings per 1.95um x 1.95um field of view						Length of spirals (um)
.95um x 1.95 um	Rings					R456A	WT
WT	192					0.316	0.104
WT	155					0.196	0.075
WT	163					0.16	0.112
R456E	16					0.305	0.06
R456E	11					0.18	0.094
R456E	26					0.118	0.099
						0.466	0.121
Ring Count Normalized						0.449	0.117
Normalized to 1um^2						0.238	0.109
WT	98					0.214	0.108
WT	79
WT	84
R456E	8
R456E	6
R456E	13

## Sheet: CTCF
	CTCF
WT	3462.03
WT	9476.9
WT	6448.62
WT	3376.83
WT	3489.84
WT	9640.85
WT	7132.3
WT	2693.56
WT	13024.4
WT	3439.96
WT	3770.9
WT	10655.4
WT	1187.13
WT	3910.71
WT	734.828
WT	1699.38
WT	5145.18
WT	23119.9
WT	2684.8
WT	2954.82
WT	891.383
WT	2587.3
WT	17479.7
WT	2352.44
WT	6676.47
WT	2626.81
WT	2553.03
R456E	2241.95
R456E	8942.01
R456E	10041
R456E	3715.18
R456E	2946.12
R456E	2961.81
R456E	27404.1
R456E	15899
R456E	9205.58
R456E	8445.09
R456E	5865.14
R456E	10132.3
R456E	13287.5
R456E	15335
R456E	6977.29
R456E	11526.6
R456E	8575.06
R456E	12525.6
R456E	7559.63
R456E	37738
R456E	38107.4
R456E	950.084
R456E	1092.29
Y493A	5764.12
Y493A	1332.28
Y493A	8479.86
Y493A	8650.07
Y493A	11814.1
Y493A	2099.7
Y493A	1153.57
Y493A	10398.9
Y493A	1071.77
Y493A	1802.71
Y493A	6524.62
Y493A	6478.6
Y493A	12419.1
Y493A	30690.4
Y493A	12613.2
Y493A	1800.95
Y493A	36950.2
Y493A	3115.16
Y493A	2245.63
Y493A	8017.03
Y493A	5548.55
Y493A	1385.43
Y493A	3581.41
Y493A	24329.4

## Sheet: FSC Curves
Conformation 1														Conformation 2												Conformation 3												Conformation 4
resolution = ( psize * box size ) / wavenumber
resolution in A, psize in A/pix = 1.07, box size in pix = 352, wavenumber is unitless									Wavelength		Resolution										Wavelength		Resolution										Wavelength		Resolution										Wavelength		Resolution
									0.143	0.5	0.143	0.5									0.143	0.5	0.143	0.5									0.143	0.5	0.143	0.5									0.143	0.5	0.143	0.5
wave_number	fsc_nomask	fsc_sphericalmask	fsc_loosemask	fsc_tightmask				fsc_nomask	48.1517	49.0229	7.82194	7.68293		wave_number	fsc_nomask	fsc_sphericalmask	fsc_loosemask	fsc_tightmask		fsc_nomask	46.8649	46.0283	8.03672	8.18279		wave_number	fsc_nomask	fsc_sphericalmask	fsc_loosemask	fsc_tightmask		fsc_nomask	48.0889	47.8461	7.83215	7.87191		wave_number	fsc_nomask	fsc_sphericalmask	fsc_loosemask	fsc_tightmask		fsc_nomask	46.7248	45.0146	8.06082	8.36707
0.5	1	1	1	1				fsc_sphericalmask	51.2625	50.701	7.34729	7.42865		0.5	1	1	1	1		fsc_sphericalmask	49.7677	47.5528	7.56795	7.92046		0.5	1	1	1	1		fsc_sphericalmask	51.1235	49.5597	7.36726	7.59973		0.5	1	1	1	1		fsc_sphericalmask	49.7367	47.6817	7.57268	7.89904
1.5	0.997349	0.999117	0.999988	0.999998				fsc_loosemask	60.3042	54.8803	6.24566	6.86294		1.5	0.991599	0.998442	0.999969	0.999999		fsc_loosemask	55.8924	52.6942	6.73867	7.14766		1.5	0.985688	0.995079	0.99999	1		fsc_loosemask	60.5503	53.3787	6.22029	7.056		1.5	0.988958	0.998084	0.999923	0.999997		fsc_loosemask	56.4886	51.9695	6.66754	7.24732
2.5	0.994792	0.997594	0.999959	0.999991				fsc_tightmask	63.1254	58.0474	5.96654	6.48849		2.5	0.991376	0.996602	0.999907	0.999996		fsc_tightmask	60.5988	55.9987	6.2153	6.72587		2.5	0.995728	0.998066	0.999927	0.999996		fsc_tightmask	63.788	57.745	5.90456	6.52247		2.5	0.992548	0.997682	0.999828	0.999993		fsc_tightmask	60.8825	57.8861	6.18635	6.50657
3.5	0.993783	0.997228	0.999919	0.999978										3.5	0.989739	0.996873	0.999873	0.99999								3.5	0.994762	0.998	0.999865	0.999987								3.5	0.992709	0.997084	0.999747	0.999983
4.5	0.993213	0.997785	0.999863	0.999967										4.5	0.99348	0.99697	0.99985	0.999985								4.5	0.994961	0.998143	0.999823	0.999979								4.5	0.992397	0.997586	0.999728	0.999962
5.5	0.991757	0.996827	0.999779	0.999949										5.5	0.99116	0.996587	0.999744	0.999965								5.5	0.993928	0.997245	0.999783	0.999965								5.5	0.991887	0.996623	0.999708	0.999932
6.5	0.992686	0.996402	0.999733	0.999929										6.5	0.991853	0.996319	0.99965	0.999937								6.5	0.994293	0.997357	0.999763	0.999935								6.5	0.993613	0.997235	0.999706	0.999913
7.5	0.990652	0.995978	0.999637	0.999898										7.5	0.987791	0.995498	0.999543	0.999893								7.5	0.991185	0.995865	0.999617	0.999881								7.5	0.991274	0.996116	0.999597	0.999874
8.5	0.986271	0.99438	0.99951	0.999847										8.5	0.984155	0.993543	0.999408	0.999826								8.5	0.989047	0.994924	0.999443	0.999798								8.5	0.987477	0.994496	0.999482	0.999846
9.5	0.981398	0.99114	0.999362	0.999769										9.5	0.979942	0.99116	0.999167	0.999733								9.5	0.986766	0.99385	0.999383	0.999729								9.5	0.984305	0.993123	0.999256	0.999791
10.5	0.983251	0.991613	0.999238	0.999727										10.5	0.980178	0.99018	0.998967	0.999613								10.5	0.985298	0.993137	0.999347	0.999672								10.5	0.981226	0.99231	0.999011	0.99972
11.5	0.981652	0.990985	0.999127	0.999665										11.5	0.977603	0.989527	0.998813	0.999506								11.5	0.982928	0.992118	0.999128	0.999611								11.5	0.97944	0.990114	0.998831	0.999624
12.5	0.977851	0.989056	0.998908	0.999556										12.5	0.971635	0.985719	0.998454	0.999343								12.5	0.978878	0.989522	0.998768	0.999503								12.5	0.974485	0.987089	0.998592	0.999513
13.5	0.968118	0.983941	0.99803	0.999295										13.5	0.961139	0.981087	0.997779	0.999152								13.5	0.973451	0.985195	0.998225	0.999212								13.5	0.9667	0.982629	0.998253	0.999303
14.5	0.95155	0.973707	0.996524	0.99892										14.5	0.953548	0.97542	0.996844	0.998845								14.5	0.963303	0.980738	0.997516	0.998741								14.5	0.957746	0.977721	0.99735	0.998878
15.5	0.924983	0.9567	0.994771	0.99844										15.5	0.931129	0.964269	0.995134	0.998287								15.5	0.940064	0.966436	0.995751	0.998007								15.5	0.931552	0.96402	0.995639	0.998243
16.5	0.860515	0.921873	0.99096	0.997337										16.5	0.875583	0.934775	0.991706	0.997156								16.5	0.879909	0.934855	0.991745	0.996573								16.5	0.879415	0.936647	0.992261	0.997216
17.5	0.707986	0.853356	0.984142	0.994858										17.5	0.745643	0.872559	0.985084	0.994886								17.5	0.732336	0.862551	0.984561	0.994442								17.5	0.740885	0.872896	0.985973	0.995135
18.5	0.651332	0.814265	0.977491	0.991638										18.5	0.685604	0.836463	0.979088	0.991499								18.5	0.677048	0.821272	0.97937	0.9923								18.5	0.670364	0.823647	0.977079	0.991504
19.5	0.756215	0.853704	0.973225	0.987356										19.5	0.744748	0.851394	0.974956	0.986286								19.5	0.780596	0.860785	0.976554	0.989012								19.5	0.754795	0.852694	0.970033	0.986384
20.5	0.812847	0.874976	0.971329	0.98167										20.5	0.788627	0.862604	0.968265	0.978959								20.5	0.828405	0.884531	0.975742	0.98628								20.5	0.800275	0.870101	0.964836	0.979808
21.5	0.820118	0.881756	0.96648	0.974654										21.5	0.788014	0.861417	0.960924	0.970486								21.5	0.850982	0.897855	0.973286	0.982633								21.5	0.794285	0.860431	0.958583	0.971891
22.5	0.82117	0.880269	0.959548	0.968082										22.5	0.772261	0.849735	0.950217	0.961345								22.5	0.847709	0.897162	0.968315	0.978447								22.5	0.793191	0.86061	0.951896	0.964925
23.5	0.781112	0.85149	0.95088	0.963502										23.5	0.742187	0.824291	0.935726	0.953743								23.5	0.828487	0.888954	0.962947	0.973127								23.5	0.765732	0.843219	0.94065	0.957464
24.5	0.734179	0.828126	0.9444	0.960631										24.5	0.673285	0.783156	0.920237	0.944819								24.5	0.770752	0.856483	0.95496	0.967866								24.5	0.704181	0.807687	0.926484	0.950691
25.5	0.698019	0.809583	0.939114	0.957334										25.5	0.601592	0.748233	0.908445	0.936484								25.5	0.713534	0.824881	0.947587	0.963662								25.5	0.64673	0.770392	0.915367	0.943046
26.5	0.715595	0.815548	0.938634	0.956953										26.5	0.629871	0.750963	0.905202	0.930916								26.5	0.755937	0.836493	0.943371	0.959961								26.5	0.682285	0.784578	0.909885	0.935293
27.5	0.759244	0.83461	0.939404	0.956496										27.5	0.69151	0.787151	0.907153	0.928404								27.5	0.800005	0.859195	0.94399	0.957736								27.5	0.714763	0.795282	0.909873	0.928052
28.5	0.782665	0.851644	0.941668	0.956311										28.5	0.701926	0.791751	0.909648	0.927733								28.5	0.806587	0.866563	0.944285	0.955937								28.5	0.718727	0.801275	0.905603	0.920494
29.5	0.767254	0.844347	0.940582	0.954994										29.5	0.696838	0.788357	0.908255	0.926818								29.5	0.788099	0.854921	0.941945	0.954567								29.5	0.682101	0.774734	0.894579	0.913556
30.5	0.740492	0.82932	0.93676	0.953662										30.5	0.666927	0.779921	0.907815	0.928758								30.5	0.758487	0.841179	0.937452	0.951349								30.5	0.639967	0.752293	0.88367	0.907886
31.5	0.73221	0.829677	0.935241	0.954102										31.5	0.657897	0.774031	0.907069	0.929263								31.5	0.751515	0.837695	0.93313	0.948391								31.5	0.632556	0.745198	0.88146	0.907277
32.5	0.765612	0.848166	0.939257	0.956122										32.5	0.668384	0.779863	0.904278	0.928312								32.5	0.757699	0.833907	0.930464	0.946839								32.5	0.650537	0.755019	0.881788	0.905602
33.5	0.767565	0.850772	0.941531	0.956784										33.5	0.673977	0.774046	0.903134	0.926997								33.5	0.760432	0.83571	0.926448	0.942985								33.5	0.659801	0.760491	0.881043	0.903482
34.5	0.749024	0.839574	0.938719	0.953789										34.5	0.643736	0.762838	0.896141	0.921455								34.5	0.727088	0.816633	0.919369	0.936927								34.5	0.627901	0.741518	0.870806	0.894407
35.5	0.722877	0.823154	0.933093	0.949759										35.5	0.610939	0.735416	0.885072	0.914202								35.5	0.694182	0.79332	0.911542	0.93064								35.5	0.580638	0.709345	0.859663	0.885559
36.5	0.692855	0.801179	0.925388	0.944084										36.5	0.593369	0.723923	0.878152	0.9064								36.5	0.675752	0.782668	0.902011	0.922099								36.5	0.54558	0.68001	0.841423	0.872343
37.5	0.667595	0.783203	0.916165	0.936419										37.5	0.56616	0.705537	0.87026	0.899859								37.5	0.63065	0.748036	0.887975	0.910709								37.5	0.514309	0.650461	0.824936	0.858441
38.5	0.634907	0.758499	0.902406	0.926493										38.5	0.537311	0.68013	0.856819	0.887729								38.5	0.582924	0.710155	0.869449	0.896085								38.5	0.464897	0.604014	0.803295	0.841854
39.5	0.579354	0.720435	0.887803	0.916393										39.5	0.484934	0.646526	0.838302	0.873109								39.5	0.534339	0.670862	0.847305	0.879394								39.5	0.413505	0.571205	0.780935	0.825796
40.5	0.531331	0.684307	0.87356	0.905491										40.5	0.451559	0.614346	0.816007	0.855029								40.5	0.48745	0.633493	0.823997	0.862078								40.5	0.384854	0.541733	0.756901	0.806098
41.5	0.485768	0.648031	0.856577	0.891854										41.5	0.392337	0.554921	0.790118	0.833483								41.5	0.445334	0.594564	0.798116	0.842325								41.5	0.360202	0.510004	0.723658	0.77529
42.5	0.443561	0.609183	0.830456	0.875902										42.5	0.324579	0.486866	0.752396	0.809497								42.5	0.394204	0.549557	0.769154	0.817174								42.5	0.302212	0.450635	0.687913	0.741984
43.5	0.394108	0.560547	0.793672	0.851192										43.5	0.284323	0.453871	0.70703	0.779969								43.5	0.347558	0.510688	0.740831	0.795537								43.5	0.252853	0.400579	0.647051	0.706727
44.5	0.34111	0.504902	0.758678	0.824442										44.5	0.248988	0.405512	0.659536	0.745892								44.5	0.291606	0.45001	0.702711	0.766733								44.5	0.219601	0.353336	0.595376	0.670486
45.5	0.281589	0.44654	0.713101	0.78928										45.5	0.206373	0.348512	0.604482	0.702315								45.5	0.240376	0.382446	0.655992	0.727598								45.5	0.167711	0.2936	0.539162	0.629624
46.5	0.20259	0.357716	0.661715	0.747764										46.5	0.154486	0.268537	0.546899	0.658555								46.5	0.195374	0.332578	0.604394	0.6806								46.5	0.151019	0.253754	0.477927	0.584266
47.5	0.17143	0.29724	0.594043	0.689915										47.5	0.123008	0.229616	0.481693	0.609648								47.5	0.168009	0.28411	0.542391	0.623651								47.5	0.115342	0.218272	0.424744	0.538188
48.5	0.127807	0.247902	0.52891	0.630502										48.5	0.097643	0.198383	0.437353	0.564176								48.5	0.125545	0.230996	0.474452	0.568484								48.5	0.08829	0.183714	0.393243	0.509341
49.5	0.101085	0.205138	0.468425	0.575408										49.5	0.072073	0.154359	0.380536	0.509035								49.5	0.099368	0.193839	0.414303	0.514075								49.5	0.075279	0.149115	0.348124	0.470311
50.5	0.074872	0.162664	0.406948	0.517169										50.5	0.052704	0.111934	0.320243	0.452711								50.5	0.076994	0.15788	0.371203	0.469069								50.5	0.052164	0.123276	0.314429	0.431083
51.5	0.068592	0.136874	0.363234	0.467593										51.5	0.039484	0.096626	0.272145	0.398264								51.5	0.060371	0.134014	0.349852	0.448993								51.5	0.061058	0.109043	0.292396	0.402191
52.5	0.058387	0.129059	0.33394	0.441408										52.5	0.02719	0.068925	0.226743	0.353669								52.5	0.056618	0.116063	0.314121	0.42298								52.5	0.046539	0.10317	0.269153	0.373496
53.5	0.051855	0.106925	0.298917	0.418198										53.5	0.025017	0.061164	0.188649	0.316069								53.5	0.036729	0.092677	0.275984	0.400522								53.5	0.046681	0.095191	0.23924	0.334705
54.5	0.037002	0.084477	0.27326	0.402075										54.5	0.010151	0.045299	0.171191	0.292628								54.5	0.038951	0.087932	0.24463	0.383417								54.5	0.043158	0.079485	0.209641	0.297114
55.5	0.036176	0.082119	0.252193	0.378342										55.5	0.017471	0.035706	0.149138	0.264147								55.5	0.028135	0.07062	0.219932	0.363835								55.5	0.025279	0.065889	0.178116	0.272426
56.5	0.024721	0.073565	0.235418	0.353344										56.5	0.019733	0.03329	0.133494	0.245251								56.5	0.027344	0.059749	0.202095	0.344596								56.5	0.027315	0.05357	0.142595	0.251763
57.5	0.037656	0.070896	0.219712	0.332652										57.5	0.008827	0.022547	0.107488	0.223862								57.5	0.030459	0.051499	0.198515	0.322993								57.5	0.015378	0.0361	0.122325	0.225275
58.5	0.02821	0.065453	0.200202	0.311963										58.5	0.005766	0.01396	0.093714	0.200485								58.5	0.029897	0.062179	0.190827	0.299007								58.5	0.008422	0.033863	0.108382	0.207448
59.5	0.022555	0.046327	0.173091	0.28357										59.5	0.011485	0.02669	0.082225	0.174067								59.5	0.019742	0.050308	0.175202	0.281381								59.5	0.018336	0.033544	0.08685	0.189225
60.5	0.022936	0.046368	0.135676	0.251653										60.5	0.019444	0.024257	0.059853	0.145794								60.5	0.011493	0.032402	0.14547	0.254479								60.5	0.011948	0.015727	0.051708	0.156042
61.5	0.007132	0.026507	0.103001	0.217082										61.5	0.006292	0.010468	0.033845	0.124328								61.5	0.016681	0.024254	0.096337	0.221366								61.5	-0.003453	-0.000389	0.025174	0.121942
62.5	0.003471	0.013278	0.058875	0.17123										62.5	-0.007006	-0.005283	-0.002088	0.10143								62.5	0.010454	0.016868	0.060627	0.185268								62.5	0.00526	-0.001891	0.022346	0.10292
63.5	0.003028	0.013999	0.029952	0.126088										63.5	-0.009951	-0.005664	-0.007804	0.095936								63.5	0.01011	0.009838	0.033873	0.149818								63.5	-0.009793	-0.003183	0.019462	0.080146
64.5	0.008125	0.006322	0.013928	0.084308										64.5	-0.005668	-0.012353	-0.001161	0.083717								64.5	-0.003443	0.002776	0.024963	0.126144								64.5	1.1e-05	0.012149	0.013813	0.060081
65.5	-0.001739	-0.002643	-0.00766	0.064724										65.5	0.002683	-0.002927	0.005762	0.07366								65.5	0.004879	0.012644	0.029387	0.110052								65.5	0.005403	0.011239	0.012496	0.0422
66.5	-0.001284	0.006299	0.002441	0.066897										66.5	-0.007441	0.004694	0.022487	0.071085								66.5	0.012575	0.014913	0.048091	0.104281								66.5	0.010584	0.012385	0.022168	0.024159
67.5	0.002251	0.009554	0.014411	0.080242										67.5	0.005097	0.005742	0.03227	0.073757								67.5	-0.000532	0.010587	0.048619	0.101971								67.5	-0.003442	-0.000154	0.020258	0.024776
68.5	-0.001815	-0.00254	0.029067	0.101799										68.5	0.005396	0.004973	0.022465	0.061617								68.5	0.003037	0.007966	0.027728	0.088064								68.5	0.007512	-0.001468	0.004823	0.031286
69.5	0.002292	-0.004166	0.025456	0.123114										69.5	0.005396	0.012107	0.019985	0.047244								69.5	0.00023	0.006081	0.001985	0.071891								69.5	-0.010224	0.005833	0.009203	0.036673
70.5	0.002226	-0.004486	0.026181	0.131296										70.5	-0.000293	0.005235	0.005985	0.036595								70.5	-0.00369	-0.010063	-0.002043	0.072911								70.5	0.0016	0.007074	0.013807	0.028176
71.5	-0.001192	-0.001567	0.030157	0.118707										71.5	0.004513	0.008386	0.002491	0.036956								71.5	0.006983	0.004234	0.024243	0.074704								71.5	0.006196	0.004837	0.002657	0.015849
72.5	-0.000821	-0.000974	0.029284	0.104141										72.5	0.004592	-0.003745	-0.000873	0.033253								72.5	0.000784	0.004606	0.045069	0.074572								72.5	-0.001576	-0.005753	0.003666	0.021906
73.5	-0.00175	0.003753	0.02918	0.097266										73.5	-0.000609	0.003926	-0.007231	0.031964								73.5	0.003315	0.01513	0.040213	0.065538								73.5	0.008669	0.010403	0.026713	0.039941
74.5	0.002865	0.000403	0.036066	0.092763										74.5	-0.004449	-0.0052	-0.017701	0.037586								74.5	-0.003283	0.000824	0.026942	0.062674								74.5	0.000284	0.009391	0.03624	0.047559
75.5	0.008734	0.008369	0.034609	0.083238										75.5	1.2e-05	0.001149	-0.007088	0.040086								75.5	0.001425	0.00673	0.025909	0.059375								75.5	-0.002772	0.009336	0.018846	0.035238
76.5	0.00295	0.007936	0.036627	0.07898										76.5	0.00764	0.014676	0.004847	0.047353								76.5	0.003836	0.004093	0.01989	0.051224								76.5	0.003998	0.000764	0.003008	0.021258
77.5	-0.001771	0.012426	0.024939	0.062434										77.5	-0.005499	-0.009632	-0.005874	0.037771								77.5	0.003015	0.000783	0.019438	0.044766								77.5	0.003021	0.005046	-0.000698	0.007117
78.5	0.004012	0.001189	0.005863	0.05331										78.5	-0.000869	0.004839	-0.00917	0.027104								78.5	-0.002	-0.00071	0.02336	0.04629								78.5	0.000528	-0.00203	0.00235	-0.002881
79.5	0.004923	0.00157	-0.013297	0.048091										79.5	-0.001518	-0.002018	-0.006384	0.02582								79.5	-0.001305	0.005565	0.014603	0.038699								79.5	-0.001606	-0.003736	0.000513	-0.001016
80.5	0.001454	-0.001426	-0.016902	0.048455										80.5	-0.007001	0.002904	0.005261	0.024121								80.5	-0.005193	-0.004729	0.010278	0.027694								80.5	0.001477	-0.004312	-0.003641	-0.006472
81.5	0.010531	-0.005751	0.00434	0.052548										81.5	0.006151	0.005442	0.004298	0.016246								81.5	-0.010435	2.1e-05	0.009367	0.019692								81.5	-0.000745	-0.005796	-0.002424	-0.011543
82.5	0.001441	0.00527	0.030876	0.065007										82.5	-0.002928	0.004358	-0.004591	0.012621								82.5	-0.000413	0.005743	0.016549	0.017602								82.5	-0.002012	-0.001572	0.0029	-0.007645
83.5	0.006661	-0.001665	0.037904	0.073272										83.5	0.002748	0.004531	-0.013466	0.009948								83.5	0.001375	-0.004182	0.005895	0.006927								83.5	0.001267	0.0019	0.010455	-0.006396
84.5	0.001777	0.004088	0.030867	0.073537										84.5	0.005779	-0.001689	-0.006132	0.001277								84.5	0.002821	-0.007233	-0.010091	0.000259								84.5	-0.002019	-0.000368	0.017413	-0.002654
85.5	0.003371	0.007406	0.030229	0.066674										85.5	-0.000256	0.004899	0.007623	0.001238								85.5	0.002147	0.004106	-0.012083	-0.007197								85.5	-0.0016	0.001804	0.011323	-0.003014
86.5	0.003127	-0.000222	0.036428	0.060365										86.5	-0.000413	0.000701	0.007899	0.009675								86.5	0.008488	0.009343	-0.006789	-0.009419								86.5	-0.002589	4.3e-05	0.000421	-0.010141
87.5	-0.004102	-2.3e-05	0.028111	0.052701										87.5	0.004956	0.000433	0.003596	0.015148								87.5	0.00168	-0.00087	0.003023	-0.00768								87.5	-0.000611	-9e-06	-0.005663	-0.011135
88.5	-0.000292	0.003455	0.01568	0.048338										88.5	0.004649	-0.001022	0.000152	0.015082								88.5	0.005849	0.002477	0.006176	-0.001562								88.5	0.0047	0.007765	-0.003985	-0.003538
89.5	-0.001364	0.002492	0.023162	0.045655										89.5	0.001027	-0.004307	-0.001433	0.010673								89.5	0.001733	0.007247	0.015499	0.009525								89.5	0.002	0.001049	-0.004264	0.002778
90.5	-0.001175	0.001977	0.031864	0.04089										90.5	-0.005348	0.001168	-0.00383	0.006034								90.5	0.005061	0.008958	0.020094	0.017384								90.5	-0.004737	-0.004319	-0.01674	-0.001063
91.5	1e-06	0.002088	0.017493	0.035517										91.5	-0.003184	-0.003044	0.001251	0.005397								91.5	-0.000383	-0.000943	0.024139	0.026937								91.5	0.002458	-0.008569	-0.030468	-0.007937
92.5	-0.008067	0.003649	0.012597	0.031833										92.5	-0.002031	0.001951	-1.8e-05	-2e-05								92.5	0.000377	0.001571	0.022364	0.023486								92.5	0.002633	-0.000217	-0.026285	-0.015162
93.5	0.00128	-0.003892	0.009092	0.026132										93.5	-6.4e-05	0.002376	-0.004441	-0.00185								93.5	-0.000234	0.00301	0.00959	0.020271								93.5	-0.004445	0.003928	-0.012432	-0.022183
94.5	0.003242	0.003949	0.010752	0.026767										94.5	-0.001437	0.000146	-0.004757	0.005466								94.5	0.002758	0.000328	-0.009908	0.010418								94.5	-0.00258	-0.005984	-0.007422	-0.020609
95.5	0.004233	0.00272	0.014865	0.030241										95.5	0.000302	-0.003241	-0.008517	0.006509								95.5	-0.002805	-0.006625	-0.014872	0.001583								95.5	0.003719	-0.001095	-0.001647	-0.007661
96.5	-0.003304	-0.007602	0.014843	0.022141										96.5	-0.002718	0.003312	-0.009808	-0.001101								96.5	-0.000651	-0.000379	-0.013942	-0.008561								96.5	0.011384	0.004546	0.001208	0.006324
97.5	0.001015	0.00472	0.007134	0.00914										97.5	0.006021	0.00047	-0.015769	-0.009215								97.5	-0.00133	-0.000723	-0.007935	-0.013698								97.5	0.000454	-0.006066	0.006043	0.022041
98.5	-0.004267	-8.6e-05	-0.005812	-0.009059										98.5	0.00063	-0.002117	-0.016659	-0.011918								98.5	0.001953	0.004174	-0.006161	-0.009997								98.5	-0.003515	0.003401	0.007498	0.029122
99.5	-0.004587	0.003534	-0.006013	-0.006469										99.5	0.000977	-0.003506	-0.008672	-0.002132								99.5	0.002127	0.002951	-0.004365	-0.004582								99.5	-0.007412	0.00975	0.014268	0.026771
100.5	-0.006096	0.000455	-0.001184	-0.005426										100.5	-0.004984	-0.003339	-0.004828	0.00525								100.5	0.005307	0.004508	0.002769	-0.000771								100.5	0.002484	0.005364	0.012908	0.01805
101.5	0.001623	-0.000623	-0.000954	-0.003774										101.5	0.002082	-0.001024	0.001172	0.011018								101.5	-0.004174	-0.002916	0.008014	0.004648								101.5	0.005265	0.00451	0.001757	0.016704
102.5	-0.000162	0.004024	-0.00916	-0.007292										102.5	-0.000914	5.6e-05	0.00767	0.007655								102.5	-0.00266	-0.001233	0.003858	0.008282								102.5	0.00015	0.004759	0.002583	0.019839
103.5	-0.002877	0.001976	-0.017406	-0.008865										103.5	-0.000397	0.004726	0.007599	-0.006576								103.5	-0.002703	-0.000215	-0.000771	0.013444								103.5	0.00169	0.001717	0.00849	0.02327
104.5	-0.002014	-0.002359	-0.004341	0.003824										104.5	-0.001857	0.003204	0.006216	-0.011111								104.5	-0.003995	-0.007193	0.006547	0.013712								104.5	0.004833	-0.002052	0.001204	0.015897
105.5	0.00218	0.005433	0.00574	0.022032										105.5	0.003836	0.007235	0.008354	-0.003214								105.5	0.002149	0.001924	0.005904	0.014294								105.5	-0.00243	-0.003305	-0.000442	0.006893
106.5	0.000438	0.000684	0.013798	0.032762										106.5	0.001266	0.005723	0.004051	-0.00263								106.5	-0.001814	-0.010717	-0.002706	0.010112								106.5	0.00838	0.001518	0.006314	0.006321
107.5	-0.003958	-0.002268	0.015925	0.027246										107.5	-0.001078	0.000371	-0.002397	-0.000183								107.5	-0.00358	-0.002181	0.000285	0.001852								107.5	-0.004893	-0.002148	0.00087	-0.001984
108.5	-0.001318	0.00074	0.00492	0.015222										108.5	0.001171	0.003345	0.003507	0.001937								108.5	0.0033	0.000765	0.001811	-0.002443								108.5	-0.001663	0.002912	0.001425	-0.008101
109.5	0.001561	0.004594	-0.001297	0.009936										109.5	0.002137	0.001985	0.007228	0.000543								109.5	-0.003454	-0.011413	0.000755	0.004617								109.5	-0.003873	-0.004276	0.007233	-0.007809
110.5	-0.001178	0.003376	-0.007414	0.008723										110.5	0.001876	0.002807	0.006931	-0.003303								110.5	-0.002287	-0.003122	-0.003788	0.007376								110.5	-0.00023	-0.002646	0.011069	-0.000194
111.5	-0.005937	-0.000899	-0.007049	0.006254										111.5	-0.000363	-0.000121	0.002688	-0.000433								111.5	-0.002332	-0.004276	-0.00424	0.003605								111.5	0.001815	0.002989	0.009323	0.010318
112.5	0.001701	0.001115	0.002249	0.001291										112.5	2.5e-05	-0.002807	0.0033	0.012087								112.5	0.000339	5.9e-05	-0.009279	-0.001232								112.5	0.001784	-0.001572	0.002824	0.013651
113.5	0.007645	0.010946	0.0064	0.001996										113.5	-0.001438	-0.004637	-0.001322	0.018367								113.5	0.002106	-0.001913	-0.019817	-0.006919								113.5	-0.000122	0.001669	0.003792	0.019704
114.5	0.001056	0.000131	0.001998	-0.00345										114.5	-0.004659	-0.000935	-0.007144	0.016025								114.5	0.002635	0.00345	-0.016716	-0.009101								114.5	0.003852	0.007144	-0.001224	0.022451
115.5	0.000991	-0.002602	-0.000321	-0.005642										115.5	0.000981	-0.003694	-0.004584	0.015142								115.5	0.000926	-0.002441	-0.011161	-0.00796								115.5	0.004839	0.005989	-0.00033	0.026202
116.5	0.002087	0.002481	0.003149	-0.002911										116.5	-0.000999	0.004751	-0.005202	0.009248								116.5	-0.004145	-0.002447	-0.002283	-0.004637								116.5	0.001768	0.003792	0.005109	0.027848
117.5	-0.003415	-0.001396	0.001501	0.0038										117.5	-0.003082	-0.002492	-0.005756	0.005395								117.5	0.003114	0.002996	-0.00353	-0.006251								117.5	0.00039	-0.0019	0.009914	0.027418
118.5	0.000489	-0.000877	0.000886	0.008782										118.5	-0.000167	-0.00522	-0.011011	0.003607								118.5	-0.000644	0.00162	-0.001282	-0.010184								118.5	0.004517	0.005285	0.007639	0.025755
119.5	0.003161	0.00054	0.005348	0.009282										119.5	0.000706	-0.002003	-0.011319	0.003425								119.5	0.000822	0.001642	0.004171	-0.009364								119.5	0.003515	-0.000994	0.007171	0.019039
120.5	0.002627	-0.001692	0.001294	0.005811										120.5	0.000151	-0.002389	-0.003769	0.010061								120.5	-0.000181	0.001861	0.01188	-0.011873								120.5	0.000861	-0.007099	0.00331	0.010378
121.5	-0.002994	-0.003434	-0.007092	0.001364										121.5	-0.001153	0.000142	0.001677	0.023248								121.5	0.001793	0.003976	0.011326	-0.00753								121.5	-0.000743	-0.003136	-0.007205	0.002084
122.5	0.005142	0.000275	-0.005612	0.00268										122.5	0.001445	0.002919	0.008897	0.023278								122.5	-0.001371	-0.003097	0.005808	-0.002946								122.5	0.001668	0.000336	-0.006037	-0.000219
123.5	-0.001218	-6.2e-05	-1.3e-05	-0.004292										123.5	-0.001066	-0.001568	0.006833	0.0179								123.5	0.002134	-0.000192	0.000689	-0.003321								123.5	0.004472	0.003406	0.001616	0.001335
124.5	-0.003325	0.001225	0.001823	-0.005002										124.5	-0.001758	-0.000306	0.004304	0.009617								124.5	0.000204	-0.004114	-0.002168	-0.003921								124.5	0.003857	-0.006274	0.003595	0.006266
125.5	-0.001753	0.002064	0.003665	-0.010689										125.5	0.002148	-0.001238	0.011008	-0.000102								125.5	0.002276	0.004467	0.007942	0.000869								125.5	0.000475	-0.002009	0.004325	0.013836
126.5	-0.003246	0.004552	0.006033	-0.013508										126.5	0.001005	-0.000149	0.007029	0.003527								126.5	-0.000299	0.001312	0.008484	0.005605								126.5	0.001961	0.005198	0.010922	0.015025
127.5	-0.002113	-0.001589	0.008387	-0.013469										127.5	-0.001107	0.003985	0.003825	-0.001538								127.5	0.004702	0.005153	0.007505	0.008951								127.5	0.003595	0.007587	0.013334	0.016139
128.5	0.003392	0.004966	-0.002517	-0.012442										128.5	0.003177	3.1e-05	0.000838	0.002991								128.5	0.006398	0.002217	0.006426	0.009193								128.5	0.000305	0.003632	0.008272	0.014994
129.5	0.002046	0.003703	-0.011331	-0.007889										129.5	-0.002661	-0.002039	-0.002671	0.007465								129.5	0.00218	0.003437	0.010753	0.00452								129.5	-0.001572	2.9e-05	0.005552	0.021416
130.5	0.001602	0.002988	0.000443	-0.000126										130.5	-0.000795	0.000501	0.000315	0.006205								130.5	0.004766	0.007703	0.010067	0.004281								130.5	-0.000221	0.004068	0.007737	0.023241
131.5	0.000258	0.004059	0.008074	0.009103										131.5	-0.001271	0.004272	0.003116	0.00191								131.5	-0.001302	0.004547	0.004259	0.001055								131.5	-0.000348	0.003018	0.006828	0.023919
132.5	0.003386	0.003736	0.010075	0.016558										132.5	-0.002311	-0.003409	-0.005827	-0.011578								132.5	-0.002027	0.001511	0.0013	-0.004338								132.5	-0.0012	0.000645	0.008006	0.02615
133.5	-0.000881	0.002438	0.002451	0.006416										133.5	0.000698	0.002559	-0.00415	-0.017491								133.5	-0.001701	-0.000227	0.003742	-0.007004								133.5	-3.3e-05	5e-06	0.005028	0.018083
134.5	0.002222	0.001471	0.005658	0.001189										134.5	0.000499	0.000362	-0.004468	-0.016444								134.5	-0.000269	-0.001418	6.2e-05	-0.005185								134.5	-0.001485	-0.003562	0.001733	0.016663
135.5	-0.001395	-0.000313	0.010703	-0.001972										135.5	0.000422	0.001406	-0.010623	-0.009838								135.5	-0.000203	-0.006337	-0.003273	0.00041								135.5	0.003947	0.007055	0.005403	0.010406
136.5	0.003499	0.003408	0.014862	0.001099										136.5	-0.006792	-0.009001	-0.010173	-0.001029								136.5	0.002287	-0.001996	-0.005351	0.005471								136.5	0.00424	0.001933	0.002379	0.007044
137.5	-0.001957	0.003268	0.012088	0.003032										137.5	-0.001227	-0.003472	-0.003432	0.006858								137.5	0.00036	-0.003813	-0.005546	0.005542								137.5	0.003065	-2e-05	-0.002658	0.008649
138.5	-0.001056	-0.001922	-0.001574	0.002152										138.5	0.003974	0.002907	0.004879	0.01672								138.5	-0.001889	-0.005006	-0.00492	-0.001502								138.5	0.0005	-0.001108	0.001361	0.008737
139.5	0.003055	-0.000548	-0.008936	0.000822										139.5	0.001667	-8.2e-05	0.006072	0.02338								139.5	2.3e-05	-0.004334	-0.012649	-0.009275								139.5	7.1e-05	-0.001976	0.008459	0.011922
140.5	-0.001987	0.001223	-0.013303	0.005573										140.5	0.001033	0.003203	0.010094	0.022228								140.5	0.003228	-0.001368	-0.018877	-0.015561								140.5	0.001963	0.001054	0.007756	0.009551
141.5	-0.003784	0.000732	-0.009117	0.001624										141.5	0.001451	0.003937	0.004926	0.016883								141.5	-0.000936	0.002935	-0.011372	-0.018189								141.5	-3.8e-05	0.004286	-0.001411	0.00764
142.5	-0.002587	-1.4e-05	-0.003482	-0.003748										142.5	-0.000198	-0.000832	-0.0005	0.013232								142.5	0.000322	0.000321	-0.012112	-0.013445								142.5	-0.001968	-0.003915	-0.00679	0.007105
143.5	0.000893	0.002986	-0.001863	-0.008624										143.5	-0.001092	0.000355	-0.000715	0.011075								143.5	0.000403	0.00172	-0.010855	-0.00291								143.5	-0.002889	0.000897	-0.001484	9.7e-05
144.5	-0.000512	0.003963	-0.006267	-0.010881										144.5	0.001032	0.000429	-0.00312	0.008751								144.5	-0.001105	-0.004676	-0.010974	0.009682								144.5	0.003431	-0.000372	-0.004769	-0.00437
145.5	0.001325	-0.001351	-0.008007	-0.008523										145.5	0.002223	0.005418	-0.003558	0.005259								145.5	0.003562	0.003142	-0.004233	0.013986								145.5	0.00183	-0.005227	-0.005554	-0.005438
146.5	0.003051	0.001317	-0.001744	0.000913										146.5	0.004086	0.004696	-0.000279	-0.000266								146.5	0.002797	0.002415	0.003006	0.011823								146.5	-0.000793	-0.000182	0.002836	-0.002905
147.5	-0.00198	0.00181	0.000963	0.00164										147.5	-0.000379	-0.000297	0.001463	-0.001468								147.5	0.004434	0.003414	0.000958	0.00756								147.5	-0.004466	-0.008109	-0.000557	0.002953
148.5	-0.000579	0.001585	-0.005885	-0.000857										148.5	0.000279	0.000578	4.1e-05	-0.003176								148.5	0.000171	-0.002273	-0.000714	0.004674								148.5	-0.001002	0.004052	0.007307	0.006484
149.5	3.7e-05	-0.004361	-0.009911	-0.002928										149.5	0.002197	0.002068	-0.00023	-0.005968								149.5	0.001484	0.000977	0.000706	-0.00066								149.5	0.002491	0.000462	0.012793	0.005813
150.5	-0.002525	-0.003281	-0.008915	-0.001836										150.5	0.000549	-0.003381	-0.002585	-0.009787								150.5	0.002548	3.7e-05	0.007581	0.000929								150.5	-0.001747	0.001541	0.007818	0.001293
151.5	-0.002253	-0.003521	-0.001266	0.005849										151.5	-0.001261	-0.005157	-0.000913	-0.010327								151.5	-0.000264	0.000251	0.005675	-0.000612								151.5	0.000657	0.001499	0.002822	-0.000296
152.5	0.000716	-0.002596	0.000432	0.005119										152.5	-0.001475	-0.005105	0.002211	-0.007332								152.5	-0.000157	-0.006623	0.001467	0.000522								152.5	-0.000833	-0.0026	-0.000117	-0.004308
153.5	0.000745	0.001571	-0.00456	0.00372										153.5	-0.000812	-0.003134	-0.00322	-0.001659								153.5	-0.001022	-0.002485	0.001971	0.00539								153.5	-0.000799	0.000144	0.003366	0.000318
154.5	0.001126	-0.003831	-0.00178	0.007194										154.5	-0.001936	0.00055	-0.002207	0.003169								154.5	-0.001996	-0.002504	0.006418	0.005783								154.5	0.001047	-0.002284	0.003614	0.00625
155.5	0.003298	0.005908	0.002388	0.009047										155.5	-0.000557	0.001958	0.000609	0.001308								155.5	-0.000582	-0.00047	0.005025	0.005301								155.5	-0.001994	-0.005957	-0.002418	0.008474
156.5	0.000452	0.003589	0.002539	0.009045										156.5	0.001006	0.003274	4.2e-05	-0.00031								156.5	3.6e-05	0.001431	0.0089	0.013836								156.5	0.00103	0.003643	-0.002008	0.012506
157.5	0.003308	0.003864	0.006245	0.003576										157.5	0.002433	0.002007	-0.005147	-0.002378								157.5	0.002082	0.002239	0.007483	0.017105								157.5	-0.000141	0.001451	0.000339	0.014626
158.5	0.002909	0.000532	0.004829	0.000764										158.5	-0.002533	-0.000242	0.001405	0.00644								158.5	-0.000745	0.002471	0.00139	0.007151								158.5	0.001971	0.000933	-0.002146	0.01268
159.5	-0.002244	0.000252	-0.003577	0.003447										159.5	0.005594	0.00174	0.007984	0.007794								159.5	0.001173	0.001436	-0.005994	-0.000204								159.5	0.001782	0.001987	-0.004506	0.008451
160.5	-0.000659	-0.000453	8.6e-05	0.000749										160.5	-0.001305	0.000171	0.007732	0.004805								160.5	-0.00041	-0.001258	-0.011751	-0.005709								160.5	-0.002142	-0.002268	-0.000872	-0.000199
161.5	-0.002603	0.000868	0.006491	0.004576										161.5	-0.002445	-0.002651	0.005019	0.006215								161.5	0.002713	0.00172	-0.007265	-0.004363								161.5	-0.001868	0.00058	0.004291	-0.002939
162.5	-0.001514	0.003801	0.006879	0.003867										162.5	0.001125	0.000387	0.005378	0.008762								162.5	-0.001456	0.000838	0.001987	0.004516								162.5	0.002006	0.002196	0.003811	-0.001826
163.5	0.001113	0.001628	0.0056	-0.001846										163.5	-0.002406	-0.000579	0.001799	0.004989								163.5	-0.000247	0.003647	0.00757	0.010912								163.5	-0.000816	-0.00064	-0.00116	-0.001539
164.5	0.002547	0.002738	0.00399	-0.00147										164.5	0.001457	0.000388	-0.00129	0.004549								164.5	-0.000221	-0.00093	0.005013	0.014361								164.5	-0.001225	-0.00387	-0.001039	0.00558
165.5	3.6e-05	0.001468	-4e-05	-0.0005										165.5	-0.001424	-0.002482	0.00106	0.004879								165.5	0.002243	0.001465	-0.001763	0.012309								165.5	-0.006026	-0.002668	0.000887	0.012768
166.5	0.002195	0.000717	-0.006837	-0.008548										166.5	-0.001055	-0.000334	0.001638	-0.0016								166.5	-0.000986	0.000982	0.00133	0.012284								166.5	-0.000307	0.000732	0.003073	0.013334
167.5	5.1e-05	0.001472	-0.004835	-0.007811										167.5	0.002865	0.003569	0.000858	-0.006447								167.5	0.001702	0.002093	0.009626	0.015256								167.5	-0.000627	0.000604	0.009557	0.017501
168.5	-0.00082	-0.001201	-0.000379	-0.00315										168.5	0.002842	0.001222	0.000668	-0.005159								168.5	-0.000739	-0.000363	0.006204	0.016844								168.5	-0.001126	-0.000914	0.012148	0.020673
169.5	0.001727	0.003666	0.001802	1.3e-05										169.5	-0.003456	-0.00261	0.002253	-0.000374								169.5	-0.001424	0.001404	0.004684	0.020443								169.5	-0.001196	0.001229	0.007314	0.019461
170.5	0.002987	0.003748	0.002443	-0.002183										170.5	-0.0018	-0.003647	-0.002779	-0.001804								170.5	0.001145	0.001531	-0.00116	0.018917								170.5	-0.003001	0.000735	0.008149	0.016377
171.5	0.00254	0.005308	-0.001976	-0.003189										171.5	-0.000589	-0.00142	-0.003692	0.002658								171.5	0.001088	0.00187	0.005802	0.018078								171.5	-0.000123	0.000316	0.014399	0.017316
172.5	0.001397	0.004875	-0.001177	-0.003498										172.5	-0.004213	-0.004248	-0.004221	-0.003491								172.5	-0.000494	-0.000837	0.007473	0.012836								172.5	0.002022	0.001709	0.007431	0.017408
173.5	0.002309	0.002474	0.007249	0.000425										173.5	0.000575	-0.003152	-0.003115	-0.004493								173.5	-0.001651	-0.001638	0.005721	0.008155								173.5	0.000841	0.001624	7.9e-05	0.015109
